# Supplementary material for: (3aR*,5R*)-5-(4-Chloro­phen­yl)-1,2,3,3a-tetra­hydro­benzo[e]pyrrolo­[2,1-b][1,3]ox­azepin-10(5H)-one
Source: Acta Crystallogr Sect E Struct Rep Online. 2011 Jun 11;67(Pt 7):o1594. doi: 10.1107/S1600536811020265 (PMC3152057; doi:10.1107/S1600536811020265)
Supplement: Supplementary file 2 [file e-67-o1594-Isup2.hkl]

# 
# h,k,l, Fc-squared, Fo-squared, sigma(Fo-squared) and status flag 
# 
data_I
_shelx_title ' 14 in P2(1)/c' 
_shelx_refln_list_code          4 
_shelx_F_calc_maximum      141.88 
_exptl_crystal_F_000       668.00 
_reflns_d_resolution_high  0.7701 
 
loop_ 
 _symmetry_equiv_pos_as_xyz 
 'x, y, z' 
 '-x, y+1/2, -z+1/2' 
 '-x, -y, -z' 
 'x, -y-1/2, z-1/2' 
 
_cell_length_a     8.1764 
_cell_length_b    16.9030 
_cell_length_c    11.1564 
_cell_angle_alpha  90.000 
_cell_angle_beta   98.224 
_cell_angle_gamma  90.000 
 
_shelx_F_squared_multiplier     1.000 
 
loop_ 
 _refln_index_h 
 _refln_index_k 
 _refln_index_l 
 _refln_F_squared_calc 
 _refln_F_squared_meas 
 _refln_F_squared_sigma 
 _refln_observed_status 
   2   0   0     2036.59     2050.01     46.90 o 
   3   0   0     6380.29     6548.14     38.55 o 
   4   0   0     1572.64     1918.52     20.65 o 
   5   0   0       97.70       92.28      7.69 o 
   6   0   0      417.55      418.57     16.67 o 
   7   0   0       24.90       18.75      5.58 o 
   8   0   0      126.67      113.38     14.18 o 
   9   0   0        7.16        8.45      4.97 o 
  10   0   0       19.31       24.30      6.06 o 
   1   1   0     1051.72     1088.43     22.51 o 
   2   1   0     3719.63     3762.88     35.14 o 
   3   1   0        5.39        3.63      1.69 o 
   4   1   0      388.28      386.91      8.12 o 
   5   1   0      117.14      103.51      5.25 o 
   6   1   0      316.63      335.74     10.68 o 
   7   1   0      116.74      133.72     12.72 o 
   8   1   0      224.96      237.48     12.41 o 
   9   1   0       17.15       14.12      4.03 o 
  10   1   0        8.08        8.11      3.00 o 
   1   2   0    10826.32    10401.72     88.43 o 
   2   2   0       14.72       14.12      1.81 o 
   3   2   0      777.34      857.66     16.29 o 
   4   2   0     3228.91     3526.38     37.67 o 
   5   2   0      141.22      142.17      8.41 o 
   6   2   0       26.30       30.84      4.73 o 
   7   2   0       11.36        8.58      3.90 o 
   8   2   0        0.01        3.99      3.00 o 
   9   2   0        0.33        4.36      2.12 o 
  10   2   0        4.85        7.77      2.70 o 
   1   3   0      209.40      218.29      3.45 o 
   2   3   0     2983.02     2992.67     26.47 o 
   3   3   0     1167.99     1203.59     12.38 o 
   4   3   0        0.28        6.63      3.30 o 
   5   3   0      248.08      225.32      8.81 o 
   6   3   0        3.17        3.84      3.10 o 
   7   3   0      344.56      357.93     12.87 o 
   8   3   0       11.58       11.40      3.57 o 
   9   3   0       37.31       32.28      5.02 o 
  10   3   0        2.98        4.57      2.94 o 
   0   4   0        5.45        8.91      2.41 o 
   1   4   0     4213.75     4224.89     31.27 o 
   2   4   0       54.42       52.82      3.57 o 
   3   4   0      110.27      109.64      5.14 o 
   4   4   0       48.69       55.65      4.99 o 
   5   4   0      253.07      251.57      9.71 o 
   6   4   0        9.15       12.95      2.77 o 
   7   4   0        1.96        6.27      3.33 o 
   8   4   0        3.83        4.85      2.63 o 
   9   4   0       17.14       15.49      3.34 o 
  10   4   0        0.32        2.93      2.43 o 
   1   5   0      883.50      892.77      6.63 o 
   2   5   0      396.05      398.55      5.56 o 
   3   5   0        3.72        4.28      1.82 o 
   4   5   0      417.48      415.34     10.78 o 
   5   5   0       37.57       46.99      8.22 o 
   6   5   0       29.65       33.94      6.29 o 
   7   5   0       60.94       59.66      6.56 o 
   8   5   0        1.68        4.57      2.93 o 
   9   5   0        3.88        5.03      2.99 o 
  10   5   0        6.24        6.14      2.95 o 
   0   6   0       51.96       55.21      5.66 o 
   1   6   0      993.61      977.21     10.41 o 
   2   6   0       16.60       24.66      2.94 o 
   3   6   0      167.15      183.77      5.67 o 
   4   6   0       11.31        8.43      2.92 o 
   5   6   0       11.11       14.65      4.64 o 
   6   6   0       12.31       11.63      3.44 o 
   7   6   0        3.64        5.59      3.06 o 
   8   6   0       18.49       14.37      3.40 o 
   9   6   0       12.93       11.64      3.94 o 
  10   6   0        4.35        5.21      3.18 o 
   1   7   0      482.50      459.75      7.52 o 
   2   7   0      254.68      259.09      5.86 o 
   3   7   0      842.46      960.33     11.77 o 
   4   7   0      102.34      131.83     15.25 o 
   5   7   0      157.06      143.64     10.70 o 
   6   7   0      172.56      176.26     15.68 o 
   7   7   0       81.41       83.37     10.55 o 
   8   7   0      112.46      111.27      8.64 o 
   9   7   0        0.25        3.69      2.31 o 
   0   8   0     2485.97     2516.80     29.61 o 
   1   8   0      268.87      229.45      6.50 o 
   2   8   0        1.57        7.30      5.49 o 
   3   8   0     2508.86     2727.00     52.02 o 
   4   8   0        3.19        4.66      3.34 o 
   5   8   0       30.56       21.73      5.68 o 
   6   8   0        0.03        0.72      2.81 o 
   7   8   0       51.73       48.94      7.27 o 
   8   8   0        0.15        1.82      1.99 o 
   9   8   0        9.62       12.00      3.36 o 
   1   9   0        0.10        2.36      2.35 o 
   2   9   0      290.59      316.90      8.64 o 
   3   9   0      712.15      765.72     16.02 o 
   4   9   0      672.11      701.93     19.19 o 
   5   9   0      317.55      311.12     14.52 o 
   6   9   0      550.51      582.21     21.34 o 
   7   9   0        9.61       13.14      4.66 o 
   8   9   0       17.00       14.80      4.68 o 
   9   9   0       24.83       29.39      6.39 o 
   0  10   0     1155.93     1210.31     34.35 o 
   1  10   0      326.90      326.06      9.96 o 
   2  10   0      357.41      315.10      9.59 o 
   3  10   0       42.05       39.33      7.42 o 
   4  10   0      519.67      546.54     20.27 o 
   5  10   0       47.91       50.73      9.33 o 
   6  10   0       31.61       36.32      7.06 o 
   7  10   0       76.01       76.05     10.62 o 
   8  10   0       10.97       10.93      3.55 o 
   9  10   0        4.12        3.00      2.50 o 
   1  11   0        3.38        8.10      3.34 o 
   2  11   0      421.78      428.19     13.52 o 
   3  11   0        3.62        4.82      2.52 o 
   4  11   0      536.64      533.36     23.27 o 
   5  11   0        0.11        3.72      4.79 o 
   6  11   0       25.10       23.98      7.59 o 
   7  11   0       61.35       51.48      8.82 o 
   8  11   0       42.89       39.86      8.12 o 
   9  11   0       15.89       12.80      6.58 o 
   0  12   0       21.85       23.40      6.30 o 
   1  12   0      232.05      217.16     11.55 o 
   2  12   0     1829.29     1975.13     37.43 o 
   3  12   0       65.85       69.20      8.94 o 
   4  12   0       32.95       31.94      5.90 o 
   5  12   0      181.90      181.61     21.41 o 
   6  12   0       49.86       39.65      7.04 o 
   7  12   0       16.06       11.09      4.73 o 
   8  12   0        0.25        8.46      4.49 o 
   1  13   0        0.39        1.26      3.26 o 
   2  13   0      124.11      121.26     10.93 o 
   3  13   0      162.90      159.05     10.83 o 
   4  13   0       12.69       12.51      4.40 o 
   5  13   0       50.04       68.22     13.83 o 
   6  13   0       75.93       65.94     14.75 o 
   7  13   0       17.17       14.20      6.16 o 
   8  13   0       12.67       11.38      4.55 o 
   0  14   0      116.80      140.75     15.21 o 
   1  14   0      587.72      583.05     15.98 o 
   2  14   0        2.13        3.51      4.30 o 
   3  14   0       39.30       34.79      6.80 o 
   4  14   0        6.08        6.70      3.42 o 
   5  14   0        6.48        4.98      2.85 o 
   6  14   0       40.74       38.33     11.10 o 
   7  14   0       10.66        6.22      3.61 o 
   8  14   0       26.02       18.48      6.49 o 
   1  15   0      371.81      400.83     20.26 o 
   2  15   0        9.56       13.86      4.54 o 
   3  15   0       14.00       12.31      4.19 o 
   4  15   0       15.79       17.56      4.88 o 
   5  15   0        3.21        4.61      2.60 o 
   6  15   0        0.50        4.05      4.50 o 
   7  15   0        8.30        9.30      4.01 o 
   0  16   0      295.23      307.57     26.28 o 
   1  16   0       12.56       16.13      4.30 o 
   2  16   0       16.05       16.04      4.81 o 
   3  16   0        0.74        3.39      1.86 o 
   4  16   0       38.69       45.38      7.50 o 
   5  16   0        5.63       10.37      5.31 o 
   6  16   0        4.84        5.69      3.54 o 
   7  16   0        3.69        6.60      7.71 o 
   1  17   0        1.05        2.27      2.65 o 
   2  17   0       49.63       44.75      9.52 o 
   3  17   0      181.39      175.54     12.65 o 
   4  17   0        1.48        2.90      2.51 o 
   5  17   0       14.22       17.95      5.89 o 
   6  17   0       31.43       23.72      8.28 o 
   0  18   0       38.05       48.86     16.93 o 
   1  18   0       50.39       50.32      8.90 o 
   2  18   0       18.61       16.68      4.39 o 
   3  18   0       66.06       68.37      7.91 o 
   4  18   0        0.07        2.99      4.76 o 
   5  18   0        9.26       10.35      5.84 o 
   6  18   0        4.72       12.44      9.50 o 
   1  19   0       26.12       29.54      6.46 o 
   2  19   0        9.57        8.01      3.92 o 
   3  19   0        2.04        5.13      3.18 o 
   4  19   0        2.37        4.86      4.00 o 
   5  19   0       83.42       83.57     11.13 o 
   0  20   0        1.13        4.67      4.51 o 
   1  20   0       50.81       51.29     11.82 o 
   2  20   0       65.47       55.39     10.60 o 
   3  20   0       17.99       23.41      8.49 o 
   4  20   0       13.41       10.16      5.64 o 
   1  21   0       35.03       30.72      6.45 o 
   2  21   0        3.18        5.99      4.09 o 
   3  21   0        6.53        7.52      7.24 o 
 -10   1   1        2.12        4.17      2.41 o 
  -9   1   1       13.37       10.27      4.23 o 
  -8   1   1      166.97      163.95     10.76 o 
  -7   1   1       86.91       86.78      7.06 o 
  -6   1   1       14.41       16.90      4.00 o 
  -5   1   1        0.85        3.37      2.64 o 
  -4   1   1       33.89       36.06      3.36 o 
  -3   1   1      596.11      614.10     11.03 o 
  -2   1   1    14536.74    13516.55    166.01 o 
  -1   1   1      153.02      178.94      3.36 o 
   0   1   1      146.55       -0.14      0.34 o 
   1   1   1       15.93       13.03      0.86 o 
   2   1   1      222.26      217.71      4.17 o 
   3   1   1       16.13       15.23      1.92 o 
   4   1   1      121.64      135.88      6.21 o 
   5   1   1      264.38      257.28      7.91 o 
   6   1   1        6.75        7.22      3.05 o 
   7   1   1        1.06        2.96      2.84 o 
   8   1   1       48.26       43.46      5.64 o 
   9   1   1        3.28        5.52      2.64 o 
  10   1   1        0.21        4.98      3.01 o 
 -10   2   1       25.44       23.41      5.05 o 
  -9   2   1       13.39       12.54      3.50 o 
  -8   2   1        4.13        7.45      3.54 o 
  -7   2   1       58.77       47.77      5.90 o 
  -6   2   1      361.76      364.87     12.15 o 
  -5   2   1       67.29       80.53      8.43 o 
  -4   2   1      369.19      370.95      8.30 o 
  -3   2   1     5130.86     5245.84     29.70 o 
  -2   2   1     1386.00     1328.26     12.06 o 
  -1   2   1     1628.97     1570.63      7.92 o 
   0   2   1       36.35       30.23      1.83 o 
   1   2   1     4834.66     4528.79     30.81 o 
   2   2   1       41.62       27.16      2.52 o 
   3   2   1       54.36       55.21      5.46 o 
   4   2   1      803.33      896.60     10.65 o 
   5   2   1       96.57      111.05      6.76 o 
   6   2   1      150.56      145.86      7.02 o 
   7   2   1        1.49        4.80      3.00 o 
   8   2   1       73.26       73.23      6.41 o 
   9   2   1       22.68       25.11      5.88 o 
  10   2   1        1.62        4.95      2.77 o 
 -10   3   1       28.53       23.26      5.12 o 
  -9   3   1        3.34        5.73      2.66 o 
  -8   3   1        2.93        4.41      3.11 o 
  -7   3   1      424.90      451.54     17.88 o 
  -6   3   1        0.40        3.79      3.07 o 
  -5   3   1        2.91        6.27      3.46 o 
  -4   3   1        0.36        5.29      2.78 o 
  -3   3   1     1544.25     1460.17     12.72 o 
  -2   3   1     3920.88     4040.07     40.99 o 
  -1   3   1     7929.95     7824.53     39.08 o 
   0   3   1        0.62        3.80      1.10 o 
   2   3   1     1927.45     1857.45     17.27 o 
   3   3   1     1564.83     1511.84     14.21 o 
   4   3   1     1341.82     1477.08     15.57 o 
   5   3   1      527.66      518.51     11.06 o 
   6   3   1       85.76       92.40      7.96 o 
   7   3   1        0.54        3.98      2.95 o 
   8   3   1       38.89       37.41      6.05 o 
   9   3   1        3.95        3.94      2.37 o 
  10   3   1        2.38        3.25      2.36 o 
 -10   4   1        0.31        2.57      1.98 o 
  -9   4   1       16.22       16.50      3.86 o 
  -8   4   1       53.37       46.45      6.22 o 
  -7   4   1       87.84       94.27      8.04 o 
  -6   4   1      168.00      163.15     10.95 o 
  -5   4   1     1940.32     2026.03     29.42 o 
  -4   4   1     1324.92     1354.79     15.87 o 
  -3   4   1        9.36       16.22      2.85 o 
  -2   4   1     4008.62     4025.97     32.83 o 
  -1   4   1     2923.04     3084.46     16.99 o 
   0   4   1     1653.54     1598.77     23.72 o 
   1   4   1     2264.96     2280.74     26.32 o 
   2   4   1      210.20      207.17      4.24 o 
   3   4   1      131.07      136.08      4.02 o 
   4   4   1      174.85      178.25      6.69 o 
   5   4   1     2115.94     2205.94     33.56 o 
   6   4   1        0.15        2.95      2.43 o 
   7   4   1       87.48       92.32      7.28 o 
   8   4   1       18.93       23.44      4.00 o 
   9   4   1        2.42        4.98      2.25 o 
  10   4   1       15.81       12.12      5.18 o 
 -10   5   1       21.68       19.27      5.14 o 
  -9   5   1        0.53        4.59      3.15 o 
  -8   5   1       52.13       48.60      5.94 o 
  -7   5   1       16.01       15.65      4.09 o 
  -6   5   1      128.76      132.41      8.69 o 
  -5   5   1        1.29        2.24      2.42 o 
  -4   5   1       93.86       84.89      6.36 o 
  -3   5   1     2033.15     2142.67     13.69 o 
  -2   5   1       75.70       60.86      3.81 o 
  -1   5   1      871.37      882.87      7.53 o 
   0   5   1     2527.66     2509.83     29.57 o 
   1   5   1     7859.24     7767.59     98.73 o 
   2   5   1      534.13      494.35     11.05 o 
   3   5   1      271.99      270.60      5.26 o 
   4   5   1     1293.85     1295.74     24.39 o 
   5   5   1        7.88       11.01      3.21 o 
   6   5   1      177.05      175.23     10.18 o 
   7   5   1        1.93        5.87      3.38 o 
   8   5   1        1.29        5.02      2.72 o 
   9   5   1        0.00        4.20      2.38 o 
  10   5   1        2.67        6.00      3.74 o 
 -10   6   1        9.36       10.10      3.04 o 
  -9   6   1        2.49        5.36      3.04 o 
  -8   6   1        0.02        2.22      4.00 o 
  -7   6   1      367.20      360.10     18.35 o 
  -6   6   1       41.06       44.00      7.74 o 
  -5   6   1      567.75      608.34     14.97 o 
  -4   6   1     1635.62     1743.47     30.07 o 
  -3   6   1       62.94       44.81      5.01 o 
  -2   6   1     2031.79     2020.90     33.40 o 
  -1   6   1      946.55     1042.87     13.49 o 
   0   6   1     1421.38     1412.55     21.44 o 
   1   6   1      769.35      862.49      9.81 o 
   2   6   1     4642.57     5403.39     28.35 o 
   3   6   1     1412.60     1621.92     16.21 o 
   4   6   1      456.41      470.88      9.78 o 
   5   6   1       72.43       83.12      9.43 o 
   6   6   1      885.10      933.76     20.52 o 
   7   6   1       94.42       99.75      7.40 o 
   8   6   1       37.87       44.26      5.83 o 
   9   6   1      122.37      127.73     10.45 o 
 -10   7   1        0.61        5.16      3.14 o 
  -9   7   1       55.78       52.73      7.37 o 
  -8   7   1        1.20        2.76      3.14 o 
  -7   7   1       71.73       71.45      9.99 o 
  -6   7   1       79.75       80.93      8.92 o 
  -5   7   1      170.80      168.71     13.81 o 
  -4   7   1        0.20        3.42      1.98 o 
  -3   7   1      781.12      711.53     16.67 o 
  -2   7   1      976.93     1016.10     16.73 o 
  -1   7   1       57.07       50.15      6.47 o 
   0   7   1      276.97      248.54      6.52 o 
   1   7   1      591.91      633.15     16.55 o 
   2   7   1     3062.21     3242.28     38.27 o 
   3   7   1      320.05      294.38      6.99 o 
   4   7   1      136.95      139.59      6.88 o 
   5   7   1      319.23      335.22     14.96 o 
   6   7   1        9.44       11.18      3.74 o 
   7   7   1        2.25        6.37      2.74 o 
   8   7   1        9.00        5.89      2.32 o 
   9   7   1        0.04        3.88      2.36 o 
  -9   8   1       46.40       46.20      9.32 o 
  -8   8   1       57.71       58.89      7.99 o 
  -7   8   1        0.18        3.00      2.75 o 
  -6   8   1     1551.34     1755.19     32.17 o 
  -5   8   1       48.98       48.65      8.54 o 
  -4   8   1       17.01       18.60      3.72 o 
  -3   8   1     1373.69     1483.88     24.33 o 
  -2   8   1     1649.43     1871.55     36.09 o 
  -1   8   1      554.05      526.58      9.84 o 
   0   8   1      400.44      418.85      8.19 o 
   1   8   1      786.76      933.43     17.58 o 
   2   8   1     1583.60     1886.21     28.80 o 
   3   8   1      109.15       93.38      5.67 o 
   4   8   1      114.91      115.94     11.13 o 
   5   8   1      286.84      271.71     14.99 o 
   6   8   1       73.19       77.37     11.50 o 
   7   8   1       68.96       65.26      6.12 o 
   8   8   1       27.11       30.36      7.72 o 
   9   8   1       40.60       37.04      6.44 o 
  -9   9   1        0.18        3.17      3.35 o 
  -8   9   1       10.14       13.02      4.21 o 
  -7   9   1        6.97        8.21      4.40 o 
  -6   9   1        1.57        6.13      2.94 o 
  -5   9   1      528.97      552.57     23.53 o 
  -4   9   1      769.69      822.69     24.08 o 
  -3   9   1      218.18      239.32      9.89 o 
  -2   9   1       57.14       55.87     10.37 o 
  -1   9   1      652.22      700.35     11.31 o 
   0   9   1        0.36        1.19      2.72 o 
   1   9   1       16.15       14.28      4.33 o 
   2   9   1      462.83      456.24     23.92 o 
   3   9   1      422.34      438.33     12.19 o 
   4   9   1       29.36       38.67      5.54 o 
   5   9   1      213.60      213.43     13.30 o 
   6   9   1       59.97       58.30      8.87 o 
   7   9   1        0.58        3.58      1.86 o 
   8   9   1        2.06        4.65      2.81 o 
   9   9   1        0.17        2.48      3.11 o 
  -9  10   1       13.88       14.13      5.21 o 
  -8  10   1        0.37        3.84      2.30 o 
  -7  10   1       35.19       31.81      7.80 o 
  -6  10   1      200.28      238.25     13.68 o 
  -5  10   1      723.86      733.75     28.19 o 
  -4  10   1       64.97       80.76      9.82 o 
  -3  10   1       62.20       66.56     11.03 o 
  -2  10   1       76.55       79.58      6.26 o 
  -1  10   1       33.08       37.55      6.45 o 
   0  10   1        0.02        3.06      2.98 o 
   1  10   1      165.05      184.27      8.14 o 
   2  10   1       20.53       30.58      6.30 o 
   3  10   1       66.89       61.99      6.55 o 
   4  10   1       17.67       15.39      5.03 o 
   5  10   1      231.17      233.62     16.68 o 
   6  10   1      230.34      230.79     12.11 o 
   7  10   1       39.74       38.45      7.10 o 
   8  10   1       14.24       14.60      4.17 o 
   9  10   1       13.64       12.86      4.82 o 
  -9  11   1        3.62        4.40      3.20 o 
  -8  11   1        3.06        4.76      5.48 o 
  -7  11   1        3.79        4.94      3.23 o 
  -6  11   1        1.56        4.05      3.82 o 
  -5  11   1       23.59       27.64      7.77 o 
  -4  11   1      190.55      198.37     15.59 o 
  -3  11   1       39.73       40.25      8.82 o 
  -2  11   1       97.20       94.16     10.51 o 
  -1  11   1       40.20       42.41      5.62 o 
   0  11   1      239.58      240.29      9.84 o 
   1  11   1        4.12        9.42      3.61 o 
   2  11   1        7.67       10.57      3.49 o 
   3  11   1       82.32       94.42      9.29 o 
   4  11   1        7.24        6.39      2.99 o 
   5  11   1      426.01      406.61     20.89 o 
   6  11   1       17.52       16.92      5.81 o 
   7  11   1        0.98        5.23      3.25 o 
   8  11   1        3.90       11.06      3.77 o 
  -8  12   1       28.76       24.04      7.51 o 
  -7  12   1       31.90       23.06     10.86 o 
  -6  12   1        0.08        4.46      4.28 o 
  -5  12   1       20.82       14.88      4.46 o 
  -4  12   1       88.29       87.24     10.88 o 
  -3  12   1      233.23      225.72     13.88 o 
  -2  12   1      735.39      782.60     19.51 o 
  -1  12   1      135.33      138.79     12.84 o 
   0  12   1       39.82       35.45      5.44 o 
   1  12   1       30.68       42.97      8.59 o 
   2  12   1      117.65      122.71      9.65 o 
   3  12   1       45.87       50.36      6.75 o 
   4  12   1       83.55       93.64     10.86 o 
   5  12   1       66.85       65.55     10.61 o 
   6  12   1       37.63       34.38      9.67 o 
   7  12   1       29.70       28.52      7.64 o 
   8  12   1        8.53       10.06      3.83 o 
  -8  13   1        5.45        6.92      4.90 o 
  -7  13   1       17.07       16.48      8.32 o 
  -6  13   1       84.22       85.13     11.93 o 
  -5  13   1       19.16       22.33      4.66 o 
  -4  13   1      180.11      169.46     15.19 o 
  -3  13   1      226.25      222.89     12.77 o 
  -2  13   1      226.95      217.36     17.94 o 
  -1  13   1      113.76      129.13     12.38 o 
   0  13   1      179.02      178.67     13.08 o 
   1  13   1     1633.31     1745.71     40.48 o 
   2  13   1       15.44       16.10      3.58 o 
   3  13   1        3.64        6.33      2.70 o 
   4  13   1      214.17      211.14     11.12 o 
   5  13   1        6.64        4.29      3.20 o 
   6  13   1       28.31       26.06      7.18 o 
   7  13   1       35.02       36.86      6.85 o 
   8  13   1        0.78        3.88      4.70 o 
  -8  14   1        7.91        9.07      4.66 o 
  -7  14   1       12.95       16.93      6.20 o 
  -6  14   1       86.12       87.36     12.17 o 
  -5  14   1       55.45       53.66     11.70 o 
  -4  14   1       70.36       61.91      8.99 o 
  -3  14   1       17.23       14.85      4.23 o 
  -2  14   1      231.68      231.96     11.14 o 
  -1  14   1      569.24      608.46     19.13 o 
   0  14   1      112.82      124.81     11.59 o 
   1  14   1        3.84        4.40      3.63 o 
   2  14   1       15.55       10.93      3.40 o 
   3  14   1       21.44       22.12      5.02 o 
   4  14   1       16.81       18.13      4.29 o 
   5  14   1       56.37       58.81     11.15 o 
   6  14   1       88.93       78.06     11.21 o 
   7  14   1       18.11       17.20      6.25 o 
  -7  15   1        5.49        3.62      4.45 o 
  -6  15   1       19.55       14.80      5.87 o 
  -5  15   1        2.51        1.87      1.99 o 
  -4  15   1        1.13        5.00      3.18 o 
  -3  15   1       61.93       42.71      6.70 o 
  -2  15   1       97.14       94.14     10.06 o 
  -1  15   1      635.78      663.12     28.70 o 
   0  15   1      771.31      831.11     23.27 o 
   1  15   1       24.02       22.88      5.53 o 
   2  15   1      231.07      214.98     13.39 o 
   3  15   1      252.39      246.65      9.56 o 
   4  15   1       22.60       23.29      5.47 o 
   5  15   1       90.21       91.25     12.44 o 
   6  15   1       66.50       59.90     15.91 o 
   7  15   1        0.11        3.10      4.97 o 
  -7  16   1       29.91       22.97      9.26 o 
  -6  16   1       31.76       28.85      7.36 o 
  -5  16   1       34.88       26.12      6.01 o 
  -4  16   1       53.35       44.92      8.28 o 
  -3  16   1       71.73       71.84      8.98 o 
  -2  16   1      110.07      116.44     10.07 o 
  -1  16   1       36.73       35.66      8.22 o 
   0  16   1       62.58       63.23     10.10 o 
   1  16   1      138.74      146.55     11.05 o 
   2  16   1       11.35        9.15      3.14 o 
   3  16   1       24.78       28.61      5.07 o 
   4  16   1       31.76       25.61      7.13 o 
   5  16   1       14.57       12.47      4.56 o 
   6  16   1        3.63        7.18      4.15 o 
   7  16   1       37.09       29.56      8.31 o 
  -6  17   1        8.94        7.59      4.23 o 
  -5  17   1       12.26        9.95      4.93 o 
  -4  17   1        3.26        4.57      2.27 o 
  -3  17   1       15.78       20.83      5.36 o 
  -2  17   1       81.66       76.32     13.87 o 
  -1  17   1      305.27      329.56     14.67 o 
   0  17   1       16.29       18.05      5.90 o 
   1  17   1        1.69        4.42      3.40 o 
   2  17   1      130.58      137.98     16.93 o 
   3  17   1       97.40       90.16      9.47 o 
   4  17   1       62.02       58.99      8.15 o 
   5  17   1        7.08        8.55      4.65 o 
   6  17   1        6.14        8.25      7.03 o 
  -6  18   1       20.25       23.49      6.48 o 
  -5  18   1       31.94       22.19      7.35 o 
  -4  18   1        3.17        4.99      2.82 o 
  -3  18   1       35.39       33.64      6.97 o 
  -2  18   1       39.84       35.86      6.97 o 
  -1  18   1        5.04        9.58      5.22 o 
   0  18   1       91.56       95.89     14.40 o 
   1  18   1       31.93       29.62      5.85 o 
   2  18   1        7.99        6.47      3.51 o 
   3  18   1        5.16        5.57      3.60 o 
   4  18   1        7.51        6.36      3.67 o 
   5  18   1       24.71       26.60      6.45 o 
  -5  19   1        0.32        5.43      4.15 o 
  -4  19   1        2.39        2.67      3.60 o 
  -3  19   1       10.92       12.87      4.47 o 
  -2  19   1       36.71       30.08      7.29 o 
  -1  19   1        2.54        6.86      3.94 o 
   0  19   1       22.03       23.71      6.07 o 
   1  19   1       19.85       18.46      6.39 o 
   2  19   1        0.25        3.85      2.49 o 
   3  19   1       59.40       45.97     13.08 o 
   4  19   1       27.60       26.00      8.36 o 
   5  19   1        0.01        3.79      4.08 o 
  -4  20   1        8.25        7.96      4.90 o 
  -3  20   1        2.11        2.32      2.59 o 
  -2  20   1        0.58        4.02      2.53 o 
  -1  20   1       19.69       15.95      4.74 o 
   0  20   1       81.07       78.71     15.54 o 
   1  20   1        8.32        7.03      4.09 o 
   2  20   1       12.27       12.10      5.43 o 
   3  20   1       14.59       14.37      5.08 o 
   4  20   1       10.28        8.03      4.57 o 
  -3  21   1        0.53        1.99      4.02 o 
  -2  21   1       11.08        9.21      3.62 o 
  -1  21   1        0.38        4.70      3.01 o 
   0  21   1       11.91       13.24      4.75 o 
   1  21   1       17.89       20.87      6.93 o 
   2  21   1        0.63        4.58      5.27 o 
 -10   0   2        8.08       10.89      6.09 o 
  -9   0   2      266.94      264.17     20.75 o 
  -8   0   2      118.84      118.20     12.05 o 
  -7   0   2      148.09      151.67     21.43 o 
  -6   0   2        0.03        4.14      5.51 o 
  -5   0   2       20.51       28.54      5.94 o 
  -4   0   2      395.85      474.03     19.17 o 
  -3   0   2      734.01      854.88     22.17 o 
  -2   0   2      857.40      887.72     13.37 o 
  -1   0   2    20128.80    18601.14    138.33 o 
   1   0   2      727.30      728.09      6.20 o 
   2   0   2     3849.89     3866.55     35.32 o 
   3   0   2      525.47      515.07      6.85 o 
   4   0   2       58.17       48.90      4.63 o 
   5   0   2     1239.72     1389.36     31.03 o 
   6   0   2      342.71      368.64     17.67 o 
   7   0   2        0.09        5.13      4.04 o 
   8   0   2      162.09      164.24     11.29 o 
   9   0   2       17.60       12.98      4.60 o 
  10   0   2      132.13      104.48     19.97 o 
 -10   1   2        0.00        3.03      2.12 o 
  -9   1   2       14.43       16.54      4.48 o 
  -8   1   2       46.43       47.90      5.59 o 
  -7   1   2      188.88      207.68      8.72 o 
  -6   1   2      126.05      118.00      8.27 o 
  -5   1   2      163.99      157.23     15.40 o 
  -4   1   2       41.41       44.98      7.48 o 
  -3   1   2     2965.66     2986.12     30.02 o 
  -2   1   2     7860.40     7277.40    100.90 o 
  -1   1   2    15674.37    14500.22    109.26 o 
   1   1   2      573.59      547.75      7.82 o 
   3   1   2       32.88       34.90      3.36 o 
   4   1   2       25.73       25.87      2.68 o 
   5   1   2       29.36       29.57      3.95 o 
   6   1   2      110.68      113.57      6.89 o 
   7   1   2       78.83       76.20      6.59 o 
   8   1   2      106.75      120.54      9.13 o 
   9   1   2      112.15      107.47     11.22 o 
  10   1   2       23.96       25.42      4.99 o 
 -10   2   2       31.95       30.81      5.25 o 
  -9   2   2      126.93      135.69     10.79 o 
  -8   2   2      120.75      116.91      8.80 o 
  -7   2   2        7.46        7.04      3.39 o 
  -6   2   2       64.67       75.39      7.93 o 
  -5   2   2      165.46      175.98     10.22 o 
  -4   2   2     1745.10     1924.43     22.64 o 
  -3   2   2      816.32      842.65     12.36 o 
  -2   2   2     5757.10     5585.60     65.66 o 
  -1   2   2       20.08       16.90      2.14 o 
   1   2   2     4695.13     4740.14     51.87 o 
   2   2   2     2104.50     2213.16     19.25 o 
   4   2   2       12.68        9.00      1.78 o 
   5   2   2       63.01       64.87      6.03 o 
   6   2   2      186.05      197.37      9.26 o 
   7   2   2      188.87      175.04      9.87 o 
   8   2   2        1.12        3.97      2.75 o 
   9   2   2        7.80        6.72      2.82 o 
  10   2   2        0.01        2.79      3.09 o 
 -10   3   2       15.39       12.47      3.49 o 
  -9   3   2        1.52        4.39      3.10 o 
  -8   3   2        5.23        8.99      4.17 o 
  -7   3   2      272.25      266.37     17.36 o 
  -6   3   2      110.46      113.61     11.98 o 
  -5   3   2       65.84       68.49      5.89 o 
  -4   3   2       62.55       59.66      4.49 o 
  -3   3   2      232.70      212.23      5.37 o 
  -2   3   2     4318.84     4302.54     21.74 o 
  -1   3   2     3763.98     3870.76     27.08 o 
   1   3   2     1248.96     1255.94     11.69 o 
   2   3   2      263.94      262.84      4.81 o 
   3   3   2      714.36      727.05      7.12 o 
   4   3   2       60.54       46.70     10.81 o 
   5   3   2      190.86      207.88      8.93 o 
   6   3   2        7.42       10.36      2.78 o 
   7   3   2        2.37        5.53      2.90 o 
   8   3   2       71.62       73.58      8.24 o 
   9   3   2       12.67       11.27      3.43 o 
  10   3   2        0.05        5.58      3.51 o 
 -10   4   2       12.38        8.75      3.31 o 
  -9   4   2       60.38       54.43      7.45 o 
  -8   4   2       71.10       74.64      8.39 o 
  -7   4   2       92.28      117.17     12.50 o 
  -6   4   2       11.49       12.07      3.91 o 
  -5   4   2      734.80      755.65     15.03 o 
  -4   4   2       14.76       13.71      3.04 o 
  -3   4   2       59.56       65.37      4.35 o 
  -2   4   2      920.29      853.62      6.02 o 
  -1   4   2     4770.04     5184.30     25.25 o 
   0   4   2      434.66      449.78      4.47 o 
   1   4   2     1538.19     1650.93     12.27 o 
   2   4   2      195.49      169.74      4.31 o 
   3   4   2      348.39      406.43      5.98 o 
   4   4   2      657.39      698.71     18.75 o 
   5   4   2       42.35       39.79      4.77 o 
   6   4   2      101.74       99.42      6.55 o 
   7   4   2        9.04       12.16      3.12 o 
   8   4   2        4.13        3.81      2.35 o 
   9   4   2        0.49        2.93      2.39 o 
  10   4   2        0.56        3.14      2.97 o 
 -10   5   2       22.84       20.72      4.92 o 
  -9   5   2       19.77       18.95      3.79 o 
  -8   5   2        9.61        6.89      3.45 o 
  -7   5   2      117.19      112.82     16.02 o 
  -6   5   2      106.85       93.86      7.12 o 
  -5   5   2      231.97      249.52     10.74 o 
  -4   5   2      577.09      578.83     12.72 o 
  -3   5   2     1820.57     2075.85     16.01 o 
  -2   5   2      112.60      112.47      4.56 o 
  -1   5   2      360.45      385.95      9.22 o 
   0   5   2      291.08      280.80      5.42 o 
   2   5   2     1102.74     1223.71     28.52 o 
   3   5   2      187.47      184.66      3.91 o 
   4   5   2      491.07      490.05      8.25 o 
   5   5   2        1.34        1.83      1.36 o 
   6   5   2        5.78        4.45      1.75 o 
   7   5   2       91.17       83.52      6.46 o 
   8   5   2        0.34        1.87      1.81 o 
   9   5   2        1.21        4.87      3.17 o 
 -10   6   2        6.11        4.86      4.13 o 
  -9   6   2        0.69        2.87      2.64 o 
  -8   6   2        0.00        4.27      2.87 o 
  -7   6   2       70.54       76.61     10.26 o 
  -6   6   2      289.84      286.00     16.82 o 
  -5   6   2       51.08       44.29      7.16 o 
  -4   6   2      262.78      249.80      6.20 o 
  -3   6   2      617.07      654.73      7.71 o 
  -2   6   2     1283.93     1255.57     20.21 o 
  -1   6   2      555.14      535.19      9.77 o 
   0   6   2     1058.87     1149.80     16.34 o 
   1   6   2      545.57      562.97     12.84 o 
   3   6   2      342.65      424.50      8.48 o 
   4   6   2       71.55       69.89      4.10 o 
   5   6   2      126.27      141.56      7.82 o 
   6   6   2      528.62      547.12     16.19 o 
   7   6   2       61.63       49.67      8.77 o 
   8   6   2       20.83       16.65      3.62 o 
   9   6   2        0.40        3.55      3.09 o 
 -10   7   2        6.27        9.04      3.62 o 
  -9   7   2       10.32        9.28      3.68 o 
  -8   7   2       38.02       34.18      6.42 o 
  -7   7   2        0.63        4.83      3.54 o 
  -6   7   2     1003.20     1050.07     20.67 o 
  -5   7   2       10.67       15.43      4.32 o 
  -4   7   2      780.01      815.53     14.93 o 
  -3   7   2      159.74      158.69      5.65 o 
  -2   7   2      334.38      270.78      6.26 o 
  -1   7   2       26.62       20.58      3.67 o 
   0   7   2     1920.85     2113.05     40.14 o 
   1   7   2       34.87       27.96      2.79 o 
   2   7   2      315.30      344.82      6.61 o 
   3   7   2      110.51       98.32      3.54 o 
   4   7   2       93.31       95.18      4.96 o 
   5   7   2      214.38      194.48      7.44 o 
   6   7   2       26.43       23.75      4.09 o 
   7   7   2      155.15      100.05     20.86 o 
   8   7   2        7.17        6.67      2.87 o 
   9   7   2        1.88        5.07      3.29 o 
  -9   8   2        5.22        6.64      4.80 o 
  -8   8   2       11.81       11.30      4.30 o 
  -7   8   2       27.27       30.17      6.35 o 
  -6   8   2       26.27       32.25      7.51 o 
  -5   8   2       31.72       35.53      6.82 o 
  -4   8   2        2.42        6.58      3.27 o 
  -3   8   2      112.92      109.28      8.23 o 
  -2   8   2       52.87       52.28      5.53 o 
  -1   8   2       65.74       77.82      6.03 o 
   0   8   2      391.54      393.58      8.43 o 
   1   8   2      208.45      185.89      5.41 o 
   2   8   2     2417.42     2688.33     30.74 o 
   3   8   2       34.27       22.17      3.18 o 
   4   8   2       81.90       73.48      5.81 o 
   5   8   2      155.55      152.12     11.26 o 
   6   8   2       13.46       14.60      2.87 o 
   7   8   2       20.80       17.16      3.54 o 
   8   8   2        8.00        8.89      4.29 o 
   9   8   2        1.58        4.00      3.21 o 
  -9   9   2        4.14        4.98      3.32 o 
  -8   9   2       15.23       12.00      5.82 o 
  -7   9   2        9.54        9.79      4.08 o 
  -6   9   2       13.19       16.66      6.07 o 
  -5   9   2      214.22      223.54     13.19 o 
  -4   9   2      349.18      333.33     18.20 o 
  -3   9   2       58.34       45.18      5.57 o 
  -2   9   2      133.31      113.73      9.01 o 
  -1   9   2     2183.63     2175.16     31.21 o 
   0   9   2        5.42        7.76      2.30 o 
   1   9   2       57.10       67.24      5.28 o 
   2   9   2      453.52      450.11      9.47 o 
   3   9   2        0.02        1.59      1.14 o 
   4   9   2       12.21       11.25      2.95 o 
   5   9   2        0.11        4.22      2.93 o 
   6   9   2       61.07       58.46      5.19 o 
   7   9   2       11.48        7.42      3.09 o 
   8   9   2        7.52        8.07      4.58 o 
   9   9   2       33.23       25.56      6.72 o 
  -9  10   2       83.70       75.95     25.68 o 
  -8  10   2        0.34        1.94      3.36 o 
  -7  10   2       58.80       67.58     12.16 o 
  -6  10   2      310.85      326.14     22.65 o 
  -5  10   2       34.22       32.65      7.72 o 
  -4  10   2       14.01       18.26      5.26 o 
  -3  10   2      106.15       85.94      7.68 o 
  -2  10   2      297.09      281.37      9.44 o 
  -1  10   2      413.21      447.63     13.09 o 
   0  10   2      225.10      210.26      7.61 o 
   1  10   2      489.42      445.38     20.15 o 
   2  10   2      463.10      444.49     11.23 o 
   3  10   2     1012.91     1069.87     29.78 o 
   4  10   2      185.74      155.98     18.36 o 
   5  10   2      359.90      370.70     12.33 o 
   6  10   2       22.77       28.90      5.76 o 
   7  10   2        0.10        3.16      2.33 o 
   8  10   2        0.80        3.50      3.16 o 
   9  10   2        0.03        5.96      3.48 o 
  -9  11   2        2.59        6.74      4.63 o 
  -8  11   2       13.57       12.18      6.49 o 
  -7  11   2       17.37       14.23      6.78 o 
  -6  11   2        5.53        7.78      3.83 o 
  -5  11   2      727.89      753.09     23.54 o 
  -4  11   2       98.16      107.48     11.79 o 
  -3  11   2      898.35      935.49     22.29 o 
  -2  11   2      208.99      220.09     10.22 o 
  -1  11   2       87.54       74.01     11.13 o 
   0  11   2      241.35      227.80     11.47 o 
   1  11   2      199.61      190.87      9.42 o 
   2  11   2       20.09       23.45      4.99 o 
   3  11   2       23.70       29.12      4.80 o 
   4  11   2       29.09       31.02      7.37 o 
   5  11   2       72.77       64.96     14.48 o 
   6  11   2       82.03       87.81      9.65 o 
   7  11   2       58.43       79.92      9.26 o 
   8  11   2       26.35       17.40      5.95 o 
  -8  12   2       56.77       40.22     12.00 o 
  -7  12   2        7.14        8.14      4.71 o 
  -6  12   2      157.71      147.47     16.65 o 
  -5  12   2      505.89      509.14     17.79 o 
  -4  12   2       25.00       28.46      6.26 o 
  -3  12   2        6.38        7.42      3.53 o 
  -2  12   2       81.33       99.44      8.82 o 
  -1  12   2      724.31      764.84     23.83 o 
   0  12   2       10.43       11.46      4.13 o 
   1  12   2      491.50      499.98     16.61 o 
   2  12   2       53.30       49.68      7.86 o 
   3  12   2       24.72       32.11      5.47 o 
   4  12   2      166.01      171.38     20.81 o 
   5  12   2       15.87       22.05      6.92 o 
   6  12   2      118.29      111.17     17.84 o 
   7  12   2       70.53       58.29     10.93 o 
   8  12   2        6.82        9.89      4.61 o 
  -8  13   2        1.29        7.11      6.82 o 
  -7  13   2       34.44       27.03     11.95 o 
  -6  13   2       98.38       98.79     12.89 o 
  -5  13   2       36.13       31.75      6.84 o 
  -4  13   2      125.21      130.91     16.22 o 
  -3  13   2      272.88      256.51     16.04 o 
  -2  13   2        4.57        4.26      3.54 o 
  -1  13   2       51.63       47.35      8.01 o 
   0  13   2      756.49      803.42     29.67 o 
   1  13   2        0.39        3.22      3.63 o 
   2  13   2       16.84       22.36      4.45 o 
   3  13   2        0.66        2.58      1.87 o 
   4  13   2       43.32       43.56      6.79 o 
   5  13   2        1.74        2.32      2.55 o 
   6  13   2       36.30       38.63      8.91 o 
   7  13   2       22.29       26.30      9.41 o 
   8  13   2       32.65       20.46      8.56 o 
  -8  14   2       13.96        8.63      5.54 o 
  -7  14   2       24.87       16.35      6.18 o 
  -6  14   2        4.50        8.29      4.58 o 
  -5  14   2      118.04      114.32     13.03 o 
  -4  14   2      354.15      333.21     32.16 o 
  -3  14   2       42.54       38.38      7.18 o 
  -2  14   2      102.11      102.65     11.93 o 
  -1  14   2      224.65      243.27     13.42 o 
   0  14   2     1241.62     1333.29     23.23 o 
   1  14   2        4.20        4.35      2.78 o 
   2  14   2        1.24        6.28      3.11 o 
   3  14   2       56.92       49.58      9.63 o 
   4  14   2       93.37      108.37      9.23 o 
   5  14   2       26.38       24.53      6.45 o 
   6  14   2        0.02        3.11      4.22 o 
   7  14   2       44.03       45.16     11.98 o 
  -7  15   2       10.88       14.64      5.69 o 
  -6  15   2       23.65       20.25      7.02 o 
  -5  15   2        0.24        3.39      2.23 o 
  -4  15   2       40.89       35.06      9.06 o 
  -3  15   2       60.08       57.51      8.58 o 
  -2  15   2      334.19      339.87     17.16 o 
  -1  15   2       50.06       53.87      6.53 o 
   0  15   2      167.36      185.56     14.06 o 
   1  15   2       11.44       13.27      4.52 o 
   2  15   2        0.10        3.80      3.02 o 
   3  15   2       14.46       15.53      4.42 o 
   4  15   2      100.27       97.44      9.60 o 
   5  15   2       77.56       93.52     21.68 o 
   6  15   2        9.77       18.73      6.41 o 
   7  15   2        3.79        5.63      5.23 o 
  -7  16   2        4.38        3.53      3.44 o 
  -6  16   2       12.04       12.89      4.79 o 
  -5  16   2        0.26        4.74      2.73 o 
  -4  16   2       43.79       39.27      9.44 o 
  -3  16   2      119.99       94.82     11.11 o 
  -2  16   2       63.63       66.30      7.68 o 
  -1  16   2       21.23       16.90      4.39 o 
   0  16   2        4.12        5.12      3.55 o 
   1  16   2       11.31       13.95      4.15 o 
   2  16   2       78.66       84.58      8.49 o 
   3  16   2       20.20       21.34      6.25 o 
   4  16   2        0.06        4.18      3.79 o 
   5  16   2       30.21       32.66      7.37 o 
   6  16   2        6.58       10.36      5.21 o 
  -6  17   2       11.17       11.56      5.70 o 
  -5  17   2        2.12        3.06      2.71 o 
  -4  17   2       96.35       93.57     13.23 o 
  -3  17   2        2.81        6.36      4.48 o 
  -2  17   2        2.22        6.17      4.18 o 
  -1  17   2        0.52        7.71      4.69 o 
   0  17   2        0.18        4.93      3.47 o 
   1  17   2        1.25        3.79      2.86 o 
   2  17   2       18.05       14.71      4.26 o 
   3  17   2        3.30       10.82      5.24 o 
   4  17   2        1.75        6.98      4.31 o 
   5  17   2        5.66       11.06      6.28 o 
   6  17   2        4.37        3.58      4.95 o 
  -6  18   2        0.54        4.26      4.14 o 
  -5  18   2        0.00        4.67      2.88 o 
  -4  18   2       16.56       10.82      3.88 o 
  -3  18   2       12.40        8.71      4.62 o 
  -2  18   2        0.42        5.13      2.95 o 
  -1  18   2        7.71        6.17      3.39 o 
   0  18   2       11.12       12.66      3.72 o 
   1  18   2       67.89       60.30      7.17 o 
   2  18   2       38.42       38.00      8.28 o 
   3  18   2       15.19       18.89      6.82 o 
   4  18   2      102.66       87.31     19.75 o 
   5  18   2        3.73        3.79      6.40 o 
  -5  19   2       23.90       20.27      6.06 o 
  -4  19   2       47.12       49.22      8.27 o 
  -3  19   2       10.93        7.25      4.29 o 
  -2  19   2       12.83       13.30      4.62 o 
  -1  19   2       83.63       95.79     10.17 o 
   0  19   2       91.99       96.78     14.49 o 
   1  19   2        2.26        7.11      3.31 o 
   2  19   2        0.00        4.13      3.15 o 
   3  19   2        1.28        3.16      3.53 o 
   4  19   2       47.28       57.79     19.38 o 
  -4  20   2       14.33       12.79      6.56 o 
  -3  20   2        4.71        8.83      4.65 o 
  -2  20   2        0.23        3.21      2.10 o 
  -1  20   2        5.02        5.92      3.88 o 
   0  20   2       73.28       75.67      8.41 o 
   1  20   2       27.09       34.55      7.96 o 
   2  20   2       21.36       22.51      7.01 o 
   3  20   2       49.57       50.36      9.28 o 
  -2  21   2        7.64        8.04      3.87 o 
  -1  21   2        1.74        5.96      3.70 o 
   0  21   2       10.46       18.15      6.27 o 
   1  21   2       82.75       76.33     14.22 o 
   2  21   2        0.00        4.21      3.48 o 
 -10   1   3        8.62        5.60      2.58 o 
  -9   1   3        0.44        5.51      3.50 o 
  -8   1   3        6.28        6.79      3.42 o 
  -7   1   3       67.54       77.70      7.20 o 
  -6   1   3        1.89        9.44      4.36 o 
  -5   1   3        2.29        3.45      2.83 o 
  -4   1   3     2998.63     3171.89     34.56 o 
  -3   1   3     3791.19     3979.40     36.03 o 
  -2   1   3      256.57      245.36      7.91 o 
  -1   1   3     2111.79     2118.74     24.00 o 
   2   1   3        3.35        2.19      0.75 o 
   3   1   3     2908.55     2990.67     26.79 o 
   4   1   3       11.28       12.43      2.24 o 
   5   1   3       41.22       44.68      5.10 o 
   6   1   3      220.90      232.72      9.34 o 
   7   1   3        4.57        7.57      2.83 o 
   8   1   3       29.33       23.73      4.70 o 
   9   1   3       67.32       61.54      8.00 o 
 -10   2   3       16.19       16.34      4.29 o 
  -9   2   3       51.57       61.58      8.74 o 
  -8   2   3      104.31      108.99      9.09 o 
  -7   2   3       21.37       29.93      5.80 o 
  -6   2   3      128.43      114.58      8.52 o 
  -5   2   3      273.84      277.61     11.64 o 
  -4   2   3     1298.66     1343.52     16.75 o 
  -3   2   3      305.92      297.62     10.11 o 
  -2   2   3       55.27       68.25      9.66 o 
  -1   2   3        8.72       10.77      1.64 o 
   0   2   3       94.86       88.44      8.61 o 
   1   2   3     2303.92     2266.27     24.69 o 
   2   2   3      354.14      337.09      4.74 o 
   3   2   3        4.87        6.77      1.42 o 
   4   2   3      199.08      209.36     43.01 o 
   5   2   3      225.22      257.88      8.13 o 
   6   2   3       66.08       62.49      8.35 o 
   7   2   3       36.26       34.69      6.02 o 
   8   2   3       11.73        9.98      2.86 o 
   9   2   3        3.77        4.68      2.42 o 
 -10   3   3        0.07        5.70      2.66 o 
  -9   3   3       63.12       62.48      8.12 o 
  -8   3   3      156.95      166.75     16.41 o 
  -7   3   3       33.43       36.78      6.35 o 
  -6   3   3      114.81      125.49      9.60 o 
  -5   3   3      510.69      510.19     13.29 o 
  -4   3   3       15.67       10.77      3.27 o 
  -3   3   3      149.34      175.56      5.20 o 
  -2   3   3        6.00        4.48      1.26 o 
  -1   3   3     1417.21     1417.84     10.24 o 
   1   3   3      308.44      324.56      5.61 o 
   2   3   3       80.08       80.70      2.85 o 
   3   3   3     2148.16     2310.00     15.69 o 
   4   3   3      330.46      305.61      6.18 o 
   5   3   3       56.81       38.69     11.18 o 
   6   3   3      185.64      191.49      8.40 o 
   7   3   3       87.18       76.60      9.19 o 
   8   3   3       11.57        8.73      2.42 o 
   9   3   3       35.27       41.08      7.70 o 
 -10   4   3       24.31       21.07      5.88 o 
  -9   4   3       14.18       11.04      4.44 o 
  -8   4   3        1.13        2.67      2.86 o 
  -7   4   3        2.63        7.78      4.13 o 
  -6   4   3       12.18        9.05      3.28 o 
  -5   4   3      935.92      898.32     27.37 o 
  -4   4   3      296.66      248.71      8.17 o 
  -3   4   3        2.82        3.38      1.49 o 
  -2   4   3     2633.66     2778.71     25.29 o 
  -1   4   3     5119.23     5121.13     43.74 o 
   1   4   3        2.53        2.51      1.44 o 
   2   4   3     1306.90     1304.62     38.63 o 
   3   4   3      325.90      329.18      3.55 o 
   4   4   3      102.20      128.74      4.54 o 
   5   4   3       35.75       30.22      3.48 o 
   6   4   3      195.94       54.80     78.02 o 
   7   4   3        1.33        2.83      1.95 o 
   8   4   3       13.13        8.75      2.59 o 
   9   4   3       54.57       57.38      8.61 o 
 -10   5   3        0.01        4.14      3.46 o 
  -9   5   3       31.10       38.75      7.45 o 
  -8   5   3       41.87       43.84      5.64 o 
  -7   5   3      159.75      163.92     13.34 o 
  -6   5   3      933.99      968.30     36.05 o 
  -5   5   3      126.47      120.09      6.58 o 
  -4   5   3     1103.97     1204.27     19.90 o 
  -3   5   3      967.95     1107.25      8.96 o 
  -2   5   3      742.04      764.57     10.91 o 
  -1   5   3       25.59       26.43      2.55 o 
   0   5   3      534.81      593.46      8.73 o 
   1   5   3        0.46        2.08      1.19 o 
   2   5   3     1563.61     1831.40     16.05 o 
   3   5   3     1451.78     1551.55     18.06 o 
   4   5   3     1625.59     1670.46     18.98 o 
   5   5   3      542.72      549.07     10.64 o 
   6   5   3       13.35       14.30      3.19 o 
   7   5   3        1.84        3.19      1.59 o 
   8   5   3       95.93      100.02     10.23 o 
   9   5   3        0.10        2.63      2.38 o 
 -10   6   3       10.63        9.24      4.13 o 
  -9   6   3        0.70        2.06      3.53 o 
  -8   6   3       60.14       68.17     11.31 o 
  -7   6   3       63.73       55.69     10.21 o 
  -6   6   3     1083.44     1108.66     33.72 o 
  -5   6   3      540.48      517.57     17.98 o 
  -4   6   3      486.57      524.74     10.40 o 
  -3   6   3       20.69       22.20      5.28 o 
  -2   6   3      634.66      593.50     10.07 o 
  -1   6   3     1100.72     1185.42     12.54 o 
   0   6   3        0.74        5.35      1.54 o 
   2   6   3      527.75      620.03      8.46 o 
   3   6   3        7.70        7.73      1.94 o 
   4   6   3      547.30      562.49      8.95 o 
   5   6   3      691.37      691.78     19.80 o 
   6   6   3        0.01        2.94      2.56 o 
   7   6   3        0.07        3.83      2.21 o 
   8   6   3       28.10       32.74      7.56 o 
   9   6   3        7.14       10.72      5.04 o 
 -10   7   3       13.16       17.00      5.76 o 
  -9   7   3        2.82        3.43      3.90 o 
  -8   7   3       80.49       80.00      9.94 o 
  -7   7   3      188.33      173.99     14.85 o 
  -6   7   3      175.24      180.92     14.98 o 
  -5   7   3      135.89      136.33      7.58 o 
  -4   7   3      425.50      392.33     14.90 o 
  -3   7   3      266.98      293.95      6.69 o 
  -2   7   3     1259.01     1380.94     25.14 o 
  -1   7   3      149.36      206.89      9.64 o 
   0   7   3     3098.46     3454.36     48.46 o 
   2   7   3      548.21      534.61     13.09 o 
   3   7   3      713.21      725.38     11.85 o 
   4   7   3        0.12        1.75      0.95 o 
   5   7   3       33.09       29.95      4.85 o 
   6   7   3      368.78      350.00     14.76 o 
   7   7   3       54.62       55.85      8.26 o 
   8   7   3        3.68        8.53      4.46 o 
   9   7   3       41.66       42.50      8.48 o 
  -9   8   3        5.51        7.21      4.05 o 
  -8   8   3      101.79      100.97     15.55 o 
  -7   8   3       91.87      102.97     10.42 o 
  -6   8   3       20.93       18.87      6.01 o 
  -5   8   3       66.30       67.95      8.32 o 
  -4   8   3       28.75       19.58      4.85 o 
  -3   8   3      610.05      619.38     14.70 o 
  -2   8   3       56.11       72.56      6.06 o 
  -1   8   3      267.07      257.34      8.98 o 
   0   8   3     4949.96     5569.58     97.52 o 
   1   8   3       15.11       18.48      2.63 o 
   3   8   3      236.90      204.04      6.83 o 
   4   8   3      174.70      176.41      9.65 o 
   5   8   3      250.34      264.22      9.52 o 
   6   8   3       86.74       89.38     10.06 o 
   7   8   3       57.92       48.26      9.35 o 
   8   8   3       16.84       16.61      5.96 o 
   9   8   3       40.10       45.01      8.20 o 
  -9   9   3        2.78        4.41      4.26 o 
  -8   9   3       29.65       31.81     10.40 o 
  -7   9   3      126.72      137.40     15.98 o 
  -6   9   3      142.24      137.85     15.19 o 
  -5   9   3      226.24      236.01     18.92 o 
  -4   9   3        9.50       12.57      3.24 o 
  -3   9   3       21.84       27.76      4.69 o 
  -2   9   3        0.40        2.95      1.42 o 
  -1   9   3        1.40        3.57      2.32 o 
   0   9   3      303.93      350.59     10.08 o 
   1   9   3      663.82      760.29     13.80 o 
   2   9   3      201.25      211.65      7.42 o 
   3   9   3       95.22       57.03     17.66 o 
   4   9   3      147.72      167.56      8.99 o 
   5   9   3      324.21      302.82     13.35 o 
   6   9   3       77.09       72.51     10.13 o 
   7   9   3        0.26        2.42      2.91 o 
   8   9   3        3.84        9.58      4.24 o 
   9   9   3        1.85        4.05      2.57 o 
  -9  10   3        0.05        4.50      4.34 o 
  -8  10   3        0.01        6.91      4.62 o 
  -7  10   3        2.67        5.82      4.79 o 
  -6  10   3       19.08       20.90      6.55 o 
  -5  10   3      127.90      138.21     15.04 o 
  -4  10   3       20.78       22.34      4.45 o 
  -3  10   3       28.31       32.21      5.25 o 
  -2  10   3       36.83       34.61      4.96 o 
  -1  10   3       30.73       32.71      5.69 o 
   0  10   3       10.42       13.43      4.35 o 
   1  10   3      121.50      134.80      5.35 o 
   2  10   3       69.47       78.97      5.16 o 
   3  10   3        8.61        2.26      2.67 o 
   4  10   3       25.44       18.56      4.51 o 
   5  10   3      178.56      179.58      8.68 o 
   6  10   3       17.13       21.20      4.19 o 
   7  10   3       19.69       23.49      6.72 o 
   8  10   3        0.00        4.52      3.87 o 
  -9  11   3       26.14       18.22      7.11 o 
  -8  11   3       34.40       28.71      7.86 o 
  -7  11   3       42.72       46.86     10.66 o 
  -6  11   3      108.98       95.56     22.81 o 
  -5  11   3       37.86       32.99      8.53 o 
  -4  11   3       81.18       81.19     13.28 o 
  -3  11   3       22.17       20.92      4.01 o 
  -2  11   3        5.60        6.15      1.66 o 
  -1  11   3      212.93      215.10     10.33 o 
   0  11   3        8.22       10.77      3.15 o 
   1  11   3       34.86       33.96      7.49 o 
   2  11   3       21.32       19.49      3.68 o 
   3  11   3       31.53       27.65      4.96 o 
   4  11   3       21.49        6.01      6.88 o 
   5  11   3       80.91       67.84      9.34 o 
   6  11   3       40.49       43.94      9.63 o 
   7  11   3       30.33       25.53      7.37 o 
   8  11   3       22.49       12.11      4.88 o 
  -8  12   3        0.28        5.37      4.07 o 
  -7  12   3        2.74        3.68      4.34 o 
  -6  12   3        9.81       13.45      5.49 o 
  -5  12   3       18.68       23.53      6.59 o 
  -4  12   3        0.17        6.24      4.11 o 
  -3  12   3      302.18      334.14     12.44 o 
  -2  12   3       71.13       65.37     14.43 o 
  -1  12   3        1.97        5.44      3.81 o 
   0  12   3      135.72      139.06     12.44 o 
   1  12   3       22.42       27.36      5.81 o 
   2  12   3       15.91       14.38      3.28 o 
   3  12   3        2.13        1.31      1.46 o 
   4  12   3       13.60        7.22      4.35 o 
   5  12   3       17.66       22.81      7.20 o 
   6  12   3        2.13        6.29      5.33 o 
   7  12   3        8.75        6.39      4.02 o 
   8  12   3       18.43       17.16      5.88 o 
  -8  13   3       37.07       27.29      9.64 o 
  -7  13   3        0.48        2.62      3.63 o 
  -6  13   3       16.08       13.30      4.52 o 
  -5  13   3        2.50        7.61      3.82 o 
  -4  13   3      208.98      193.19     17.53 o 
  -3  13   3       11.69        8.79      3.32 o 
  -2  13   3        2.62        6.01      3.14 o 
  -1  13   3       57.61       60.84      9.20 o 
   0  13   3      155.49      147.67      8.46 o 
   1  13   3        2.09        4.03      2.30 o 
   2  13   3      105.84      106.99     15.70 o 
   3  13   3      223.42      220.38     22.05 o 
   4  13   3        0.65        6.27      3.26 o 
   5  13   3      111.75        8.34     31.87 o 
   6  13   3       50.79       50.31     10.78 o 
   7  13   3       69.45       63.10     12.05 o 
  -8  14   3       18.17       18.53     10.52 o 
  -7  14   3       36.69       29.56      7.33 o 
  -6  14   3        6.45        6.84      4.18 o 
  -5  14   3       26.59       29.78      7.83 o 
  -4  14   3       14.69       15.56      4.52 o 
  -3  14   3       66.50       69.51     15.91 o 
  -2  14   3      592.49      639.33     19.50 o 
  -1  14   3      158.35      160.03     14.03 o 
   0  14   3      208.48      210.44     17.47 o 
   1  14   3        2.33        4.47      2.83 o 
   2  14   3        8.98       10.59      3.37 o 
   3  14   3       27.53       27.42      5.93 o 
   4  14   3        3.45        5.46      3.47 o 
   5  14   3        2.05        9.23      5.29 o 
   6  14   3       22.30       25.21      8.86 o 
   7  14   3        4.84        9.68      5.80 o 
  -7  15   3       59.57       54.21      9.23 o 
  -6  15   3        0.65        6.13      3.82 o 
  -5  15   3       28.01       22.72      5.25 o 
  -4  15   3        0.17        4.06      3.16 o 
  -3  15   3       16.52       15.65      4.07 o 
  -2  15   3       44.20       47.21      6.29 o 
  -1  15   3      171.73      185.23     11.10 o 
   0  15   3        3.46        4.33      3.43 o 
   1  15   3      104.00      106.45     12.45 o 
   2  15   3      289.92      321.47     22.28 o 
   3  15   3        0.86        3.77      3.15 o 
   4  15   3      183.31      166.67     12.65 o 
   5  15   3       36.83       42.01     10.65 o 
   6  15   3        0.73       10.29      5.85 o 
   7  15   3       12.07       18.11      6.29 o 
  -7  16   3       18.43       16.51      6.13 o 
  -6  16   3       69.90       57.54     10.29 o 
  -5  16   3        3.09        4.22      3.63 o 
  -4  16   3       89.04       89.66     10.47 o 
  -3  16   3      381.85      408.63     33.52 o 
  -2  16   3       29.56       26.69      5.65 o 
  -1  16   3        5.05        4.46      2.78 o 
   0  16   3       46.48       38.11      8.48 o 
   1  16   3      296.53      302.20     12.61 o 
   2  16   3      117.53      106.67     24.04 o 
   3  16   3        8.05       15.73      5.37 o 
   4  16   3        5.72        7.55      3.94 o 
   5  16   3        6.62        9.15      4.87 o 
   6  16   3       30.90       27.21      7.77 o 
  -6  17   3        0.29        3.83      2.94 o 
  -5  17   3       18.79       17.76      5.09 o 
  -4  17   3       90.15       84.60     14.71 o 
  -3  17   3        6.94        6.21      3.87 o 
  -2  17   3       53.76       61.84      8.82 o 
  -1  17   3       20.04       18.94      5.99 o 
   0  17   3       34.60       34.06      8.21 o 
   1  17   3       41.05       39.56      8.61 o 
   2  17   3       28.62       29.78      9.02 o 
   3  17   3       77.48       80.17      8.68 o 
   4  17   3        7.27       13.06      9.12 o 
   5  17   3       36.57       44.24     11.82 o 
  -5  18   3        0.12        4.14      2.16 o 
  -4  18   3       76.47       70.69     10.47 o 
  -3  18   3       68.50       70.07     12.69 o 
  -2  18   3       20.72       21.24      4.73 o 
  -1  18   3       13.15       12.39      3.94 o 
   0  18   3        1.17        4.54      3.24 o 
   1  18   3       39.66       41.51     10.40 o 
   2  18   3       31.59       35.76      9.34 o 
   3  18   3        0.17        2.81      3.78 o 
   4  18   3        6.49        9.79      4.85 o 
   5  18   3        0.43        5.48      4.33 o 
  -5  19   3        0.07       -0.10      2.91 o 
  -4  19   3        1.91        4.84      3.17 o 
  -3  19   3        1.13        2.75      3.00 o 
  -2  19   3       10.62       11.00      3.98 o 
  -1  19   3        1.24        4.47      2.95 o 
   0  19   3       23.00       20.18      5.26 o 
   1  19   3        7.11        6.15      3.65 o 
   2  19   3        2.58        3.37      4.01 o 
   3  19   3       21.47       21.93      8.81 o 
   4  19   3       26.27       22.88      7.75 o 
  -4  20   3        4.39        6.87      3.85 o 
  -3  20   3        0.17        1.77      3.44 o 
  -2  20   3        5.00        4.19      3.43 o 
  -1  20   3        3.36        4.31      2.96 o 
   0  20   3        3.78        4.75      4.21 o 
   1  20   3        0.06        2.10      4.22 o 
   2  20   3       79.36       77.54     13.41 o 
   3  20   3        3.12        4.65      5.55 o 
  -2  21   3        3.39        3.13      3.07 o 
  -1  21   3        2.21        7.07      4.22 o 
   0  21   3        8.73       13.44      6.79 o 
   1  21   3        4.86        6.14      4.11 o 
 -10   0   4       46.94       42.03      8.79 o 
  -9   0   4       38.58       45.97      8.96 o 
  -8   0   4       43.59       58.82     10.58 o 
  -7   0   4      173.45      193.76     17.52 o 
  -6   0   4     1019.10     1092.21     74.55 o 
  -5   0   4      272.43      324.06     20.23 o 
  -4   0   4     2692.58     2590.20     74.40 o 
  -3   0   4      712.31      717.20     22.24 o 
  -2   0   4     2069.22     2301.72     37.15 o 
  -1   0   4      949.65      998.89     10.09 o 
   0   0   4      310.31      310.58      5.85 o 
   1   0   4     4796.65     4876.43     57.59 o 
   2   0   4      233.02      250.47      4.22 o 
   3   0   4      578.73      632.80      9.74 o 
   4   0   4     1571.11     1777.83     36.02 o 
   5   0   4      223.26      231.00      9.91 o 
   6   0   4        2.04        4.95      3.83 o 
   7   0   4      642.57      702.29     16.61 o 
   8   0   4       45.78       46.51      8.06 o 
   9   0   4       85.21       59.36     25.36 o 
 -10   1   4       13.08       10.55      3.61 o 
  -9   1   4       35.43       37.47      6.55 o 
  -8   1   4        0.04        2.27      3.29 o 
  -7   1   4       14.19       13.51      3.80 o 
  -6   1   4       27.13       25.64      7.03 o 
  -5   1   4       39.67       41.53      7.27 o 
  -4   1   4     1245.63     1264.08     30.25 o 
  -3   1   4      162.11      138.70     11.13 o 
  -2   1   4       32.84       34.37      6.47 o 
  -1   1   4     5279.95     5269.81     42.56 o 
   0   1   4     3220.07     3264.91     41.32 o 
   1   1   4      807.09      770.25      5.73 o 
   2   1   4      220.42      165.04     12.45 o 
   3   1   4       12.21        9.68      1.26 o 
   4   1   4      231.70      248.39      5.72 o 
   5   1   4      176.67      172.86      7.29 o 
   6   1   4       59.14       64.08      6.98 o 
   7   1   4       38.46       34.78      5.22 o 
   8   1   4       46.04       39.52      6.13 o 
   9   1   4       42.81       33.07     10.43 o 
 -10   2   4       10.30       10.75      3.89 o 
  -9   2   4        1.06        2.47      2.78 o 
  -8   2   4       64.92       67.27      9.19 o 
  -7   2   4        4.99        6.54      4.09 o 
  -6   2   4      114.48      114.23     11.20 o 
  -5   2   4     1317.46     1401.46     26.03 o 
  -4   2   4      259.53      244.87     12.16 o 
  -3   2   4      197.42      206.83     14.39 o 
  -2   2   4      239.20      234.90      5.74 o 
  -1   2   4      367.69      385.28      6.76 o 
   0   2   4        1.42        1.20      0.37 o 
   1   2   4      231.28      251.04      4.65 o 
   2   2   4       49.85       42.55      2.41 o 
   3   2   4        2.90        4.33      0.95 o 
   4   2   4       18.08       12.45      2.00 o 
   5   2   4       55.11       47.89      4.83 o 
   6   2   4      660.02      700.90     15.75 o 
   7   2   4      133.99      145.07      9.55 o 
   8   2   4       29.61       33.59      6.16 o 
   9   2   4        6.41        9.04      3.61 o 
 -10   3   4        0.06        4.87      3.49 o 
  -9   3   4       29.03       29.52      5.35 o 
  -8   3   4      135.54      150.93     12.56 o 
  -7   3   4       48.75       50.23      9.41 o 
  -6   3   4      416.66      471.65     23.51 o 
  -5   3   4      382.56      390.99     13.07 o 
  -4   3   4      421.72      392.77     10.85 o 
  -3   3   4     1833.80     1897.21     33.02 o 
  -2   3   4     1405.22     1464.18     25.27 o 
  -1   3   4       14.08       18.54      2.27 o 
   0   3   4       91.01       81.02      8.15 o 
   1   3   4     1797.78     1889.14     13.34 o 
   2   3   4        0.41        2.21      1.30 o 
   3   3   4        0.12        1.13      0.54 o 
   4   3   4      302.65      306.08      5.65 o 
   5   3   4      212.09      215.46      7.38 o 
   6   3   4       51.88       24.75     13.64 o 
   7   3   4       58.94       53.43     10.16 o 
   8   3   4       78.11       75.11     19.36 o 
   9   3   4        8.86        8.52      3.87 o 
 -10   4   4        0.19        3.52      3.39 o 
  -9   4   4       44.10       53.51      9.43 o 
  -8   4   4        1.97        3.16      2.84 o 
  -7   4   4       28.63       31.22      7.30 o 
  -6   4   4        4.49        5.64      4.06 o 
  -5   4   4      130.99      151.45      7.78 o 
  -4   4   4      214.37      231.17      8.20 o 
  -3   4   4        5.09        8.46      1.87 o 
  -2   4   4      447.06      477.89     10.34 o 
  -1   4   4     1054.47     1082.78      8.94 o 
   0   4   4       21.41       15.11      5.50 o 
   1   4   4       40.19       36.31      1.89 o 
   2   4   4      813.96      937.38     14.33 o 
   3   4   4       95.56       93.86      3.62 o 
   4   4   4       44.55       41.47      3.70 o 
   5   4   4       28.33       31.64      4.62 o 
   6   4   4        1.82        3.58      1.72 o 
   7   4   4       40.31       38.49      7.39 o 
   8   4   4        5.33        4.82      2.78 o 
   9   4   4        0.89        3.64      2.74 o 
 -10   5   4       12.62       11.14      5.17 o 
  -9   5   4       19.36       16.24      5.54 o 
  -8   5   4        6.80        8.81      4.15 o 
  -7   5   4       39.40       43.18      8.30 o 
  -6   5   4       50.27       53.49      9.55 o 
  -5   5   4       48.28       58.14      7.54 o 
  -4   5   4       10.64       10.40      2.41 o 
  -3   5   4        1.45        4.14      2.81 o 
  -2   5   4       60.05       65.59     11.68 o 
  -1   5   4      362.82      377.21      6.88 o 
   0   5   4       26.98       24.06      6.05 o 
   1   5   4       20.14       24.58      2.12 o 
   2   5   4      184.03      191.27      6.79 o 
   3   5   4       84.51      102.65     10.89 o 
   4   5   4       42.96       38.62      2.46 o 
   5   5   4       93.44       73.38      4.54 o 
   6   5   4        1.20        2.99      1.61 o 
   7   5   4       12.90       13.54      4.43 o 
   8   5   4       11.14        8.63      4.13 o 
   9   5   4        1.16        0.64      2.42 o 
 -10   6   4       21.28       16.53      5.47 o 
  -9   6   4        0.05        4.12      2.88 o 
  -8   6   4      289.34      269.13     21.89 o 
  -7   6   4       91.71       95.55     10.44 o 
  -6   6   4      138.54      133.47      8.70 o 
  -5   6   4      138.26      147.75      7.84 o 
  -4   6   4       19.55       14.22      4.43 o 
  -3   6   4       63.94       62.22      6.02 o 
  -2   6   4       37.76       47.56      4.32 o 
  -1   6   4     2290.61     2665.12     18.11 o 
   0   6   4       73.69       80.42      7.92 o 
   1   6   4     1395.14     1522.22     27.50 o 
   2   6   4       10.93       18.36      2.99 o 
   3   6   4       21.79       25.61      3.52 o 
   4   6   4      479.58      478.20     10.51 o 
   5   6   4       20.13       17.45      3.15 o 
   6   6   4      129.15      126.48      9.04 o 
   7   6   4       71.98       65.92     11.08 o 
   8   6   4        1.79        5.07      3.20 o 
   9   6   4        0.00        6.57      3.64 o 
  -9   7   4       25.25       21.53      6.26 o 
  -8   7   4        9.56        9.17      5.24 o 
  -7   7   4      186.72      177.02     10.45 o 
  -6   7   4      111.07      104.03      9.22 o 
  -5   7   4       83.74       88.40      6.37 o 
  -4   7   4      290.41      307.39     24.08 o 
  -3   7   4       92.31      118.73     13.83 o 
  -2   7   4       54.12       85.82     12.55 o 
  -1   7   4      449.07      457.52      7.73 o 
   0   7   4       68.84       68.11      3.40 o 
   1   7   4       25.43       15.73      2.12 o 
   2   7   4      318.19      319.55      8.47 o 
   3   7   4        2.91        3.44      1.12 o 
   4   7   4        9.13       11.19      2.59 o 
   5   7   4      263.16      231.75     11.75 o 
   6   7   4      175.94      168.24     16.75 o 
   7   7   4       18.50       20.16      5.43 o 
   8   7   4        1.51        2.96      2.41 o 
   9   7   4        0.16        4.94      3.26 o 
  -9   8   4        7.35        9.45      6.03 o 
  -8   8   4        2.15        6.78      4.92 o 
  -7   8   4      201.21      212.50     14.76 o 
  -6   8   4        8.89        8.74      3.02 o 
  -5   8   4      154.84      151.35     13.71 o 
  -4   8   4      152.07      159.14     14.07 o 
  -3   8   4       85.74       74.15      9.56 o 
  -2   8   4        8.34       11.72      4.33 o 
  -1   8   4      316.79      318.77      7.82 o 
   0   8   4      395.64      413.05      9.21 o 
   1   8   4        8.67        4.63      1.85 o 
   2   8   4        0.71        1.17      1.50 o 
   3   8   4       69.61       67.84      3.90 o 
   4   8   4      604.51      616.31     18.23 o 
   5   8   4       26.17       21.45      3.39 o 
   6   8   4       98.84      104.06      9.54 o 
   7   8   4       36.71       39.70     10.90 o 
   8   8   4        0.11        3.26      2.62 o 
  -9   9   4        8.34        9.14      5.25 o 
  -8   9   4        0.01        5.19      3.94 o 
  -7   9   4       26.14       29.99      9.28 o 
  -6   9   4      150.59      171.89     14.76 o 
  -5   9   4        7.76        9.41      3.78 o 
  -4   9   4      159.79      156.51     16.25 o 
  -3   9   4      463.98      465.05     17.05 o 
  -2   9   4      377.96      374.79      7.75 o 
  -1   9   4     1195.49     1242.73     22.31 o 
   0   9   4      635.39      680.64     13.95 o 
   1   9   4      187.30      240.39     52.70 o 
   2   9   4      126.89      110.61      5.82 o 
   3   9   4      295.50      301.86     10.65 o 
   4   9   4        3.90        6.15      3.21 o 
   5   9   4       53.09       41.69      5.40 o 
   6   9   4       10.88       12.01      4.82 o 
   7   9   4       35.41       34.90      6.40 o 
   8   9   4        7.53        8.42      3.59 o 
  -9  10   4        1.18        2.86      4.19 o 
  -8  10   4        4.49        6.33      3.72 o 
  -7  10   4       73.94       73.94     11.49 o 
  -6  10   4      114.60      122.11     15.78 o 
  -5  10   4        9.69        8.69      3.49 o 
  -4  10   4       98.75      103.48     13.02 o 
  -3  10   4       61.62       59.69      8.43 o 
  -2  10   4       71.38       64.92      6.31 o 
  -1  10   4       58.84       67.76     11.42 o 
   0  10   4        2.00        3.41      2.62 o 
   1  10   4        6.87        8.96      2.61 o 
   2  10   4       27.12       24.46      4.97 o 
   3  10   4      330.36      352.45     15.89 o 
   4  10   4      194.09      200.79     11.03 o 
   5  10   4      316.27      350.30     16.63 o 
   6  10   4        4.44        5.97      3.41 o 
   7  10   4        3.86        3.65      2.81 o 
   8  10   4      114.39       95.06     16.83 o 
  -9  11   4        2.10        2.62      3.81 o 
  -8  11   4       10.35       11.47      4.78 o 
  -7  11   4       10.79        8.06      4.36 o 
  -6  11   4        0.00        5.80      4.95 o 
  -5  11   4      207.97      209.99     24.99 o 
  -4  11   4        4.89        5.84      3.60 o 
  -3  11   4      260.22      227.27     14.22 o 
  -2  11   4      715.47      696.70     25.49 o 
  -1  11   4        3.85        4.26      3.11 o 
   0  11   4      298.71      297.21     10.60 o 
   1  11   4      320.73      334.49     11.99 o 
   2  11   4      158.61      184.74     60.19 o 
   3  11   4       96.90       97.29      8.78 o 
   4  11   4      137.89      163.91      8.63 o 
   5  11   4        1.32        5.78      5.18 o 
   6  11   4        4.27       11.72      4.71 o 
   7  11   4        0.36        3.48      2.67 o 
   8  11   4        0.71        3.47      2.55 o 
  -8  12   4       35.11       30.25      8.07 o 
  -7  12   4        0.72        5.85      4.80 o 
  -6  12   4      166.62      164.02     23.82 o 
  -5  12   4       32.13       37.86      7.81 o 
  -4  12   4      108.43       91.81     10.90 o 
  -3  12   4      113.74      109.34     10.07 o 
  -2  12   4        3.10        5.17      1.85 o 
  -1  12   4       16.94       18.68      4.27 o 
   0  12   4       92.73       99.51     10.66 o 
   1  12   4       75.15       79.45      7.62 o 
   2  12   4      142.99      140.61      6.14 o 
   3  12   4       97.31       85.49     11.50 o 
   4  12   4        6.44       16.12      4.19 o 
   5  12   4      168.77      187.82     26.08 o 
   6  12   4       49.89       49.63      9.66 o 
   7  12   4       45.04       41.53      9.15 o 
  -8  13   4        1.80        3.40      3.87 o 
  -7  13   4        9.92        8.29      4.71 o 
  -6  13   4       27.43       26.16      6.49 o 
  -5  13   4        3.07        5.06      3.30 o 
  -4  13   4       98.44       86.03     12.44 o 
  -3  13   4       43.57       42.20      6.09 o 
  -2  13   4      341.92      362.39     21.77 o 
  -1  13   4      265.83      292.11     10.17 o 
   0  13   4       13.25       12.37      3.69 o 
   1  13   4      151.56      141.91      9.64 o 
   2  13   4       65.25       60.92      8.84 o 
   3  13   4       21.96        9.48      8.44 o 
   4  13   4       66.10       76.95     14.24 o 
   5  13   4       91.52       86.55     16.01 o 
   6  13   4        3.40        6.15      5.13 o 
   7  13   4       21.80       22.77      6.28 o 
  -7  14   4       16.83       24.04      7.91 o 
  -6  14   4       33.77       29.59      8.25 o 
  -5  14   4      144.91      131.94     22.21 o 
  -4  14   4       17.44       17.94      4.98 o 
  -3  14   4        0.72        2.71      3.28 o 
  -2  14   4      273.35      255.05     15.02 o 
  -1  14   4       66.02       61.83      8.16 o 
   0  14   4        1.21        5.39      2.74 o 
   1  14   4       19.18       12.18      3.92 o 
   2  14   4       37.78       34.12      7.87 o 
   3  14   4        4.30        4.89      2.87 o 
   4  14   4       10.01       12.83      6.35 o 
   5  14   4        1.07        5.89      3.73 o 
   6  14   4      195.16      168.47     29.03 o 
   7  14   4        4.32        6.53      5.05 o 
  -7  15   4        4.37        6.17      5.07 o 
  -6  15   4       65.31       56.15     12.24 o 
  -5  15   4       15.09       14.30      4.38 o 
  -4  15   4       78.27       79.77     15.12 o 
  -3  15   4       47.62       45.98      8.46 o 
  -2  15   4        0.87        3.09      2.26 o 
  -1  15   4       24.97       21.14      4.81 o 
   0  15   4      171.53      164.44     12.36 o 
   1  15   4       11.44        9.19      2.83 o 
   2  15   4        9.68        7.10      4.00 o 
   3  15   4       56.22       57.16      8.07 o 
   4  15   4       10.03        8.96      6.29 o 
   5  15   4        2.99        6.08      5.42 o 
   6  15   4       23.07       13.74      5.32 o 
  -7  16   4       28.92       38.77     13.99 o 
  -6  16   4       85.84       71.80     13.73 o 
  -5  16   4       19.44       24.33      6.00 o 
  -4  16   4        9.73        9.03      4.68 o 
  -3  16   4       49.54       48.00     10.13 o 
  -2  16   4       30.82       28.38      8.43 o 
  -1  16   4        4.22        5.91      3.60 o 
   0  16   4       14.69       15.26      3.65 o 
   1  16   4        0.00        3.50      2.31 o 
   2  16   4        7.41        9.20      4.60 o 
   3  16   4       20.65       15.31      4.07 o 
   4  16   4       24.95       30.91      8.64 o 
   5  16   4       29.90       25.66      7.58 o 
   6  16   4        0.81        5.58      4.82 o 
  -6  17   4       22.17       17.47      4.44 o 
  -5  17   4        8.77       11.35      4.23 o 
  -4  17   4        2.88        3.55      2.52 o 
  -3  17   4       18.79       21.40      5.89 o 
  -2  17   4        0.03        4.17      2.87 o 
  -1  17   4        1.84        4.62      2.85 o 
   0  17   4       68.27       64.00      8.89 o 
   1  17   4       71.01       73.82     16.09 o 
   2  17   4        0.27        3.56      2.49 o 
   3  17   4       14.13       15.92      6.41 o 
   4  17   4       37.04       25.85      8.90 o 
   5  17   4       32.50       30.58      8.16 o 
  -5  18   4        0.84        3.26      2.61 o 
  -4  18   4        0.40        2.56      3.04 o 
  -3  18   4       11.70       12.56      4.58 o 
  -2  18   4        0.92        3.27      2.87 o 
  -1  18   4        6.13        5.06      2.19 o 
   0  18   4       40.18       38.20      8.33 o 
   1  18   4       29.75       26.86      7.17 o 
   2  18   4       45.20       43.81     10.00 o 
   3  18   4       57.14       58.31      9.97 o 
   4  18   4        3.73        2.84      4.22 o 
  -4  19   4        2.61        5.08      2.27 o 
  -3  19   4        0.09        5.41      3.51 o 
  -2  19   4       49.69       47.94      9.80 o 
  -1  19   4       47.48       54.34      9.13 o 
   0  19   4       19.79       22.85      6.91 o 
   1  19   4        5.58       10.06      4.63 o 
   2  19   4       55.75       50.60     12.93 o 
   3  19   4        0.54        7.80      4.69 o 
  -3  20   4       20.49       17.87      4.87 o 
  -2  20   4       11.21       11.72      4.86 o 
  -1  20   4        0.01        2.80      3.03 o 
   0  20   4        1.63        5.47      4.15 o 
   1  20   4       42.38       43.22     12.84 o 
   2  20   4       18.88       25.82     10.35 o 
  -1  21   4       19.18       17.99      7.58 o 
   0  21   4       26.55       32.20      8.75 o 
 -10   1   5       33.10       39.15      7.85 o 
  -9   1   5        1.39        5.54      2.64 o 
  -8   1   5       76.06       86.38     12.06 o 
  -7   1   5      135.51      130.37     11.79 o 
  -6   1   5      135.91      146.41     33.78 o 
  -5   1   5      112.47      117.11     18.41 o 
  -4   1   5       56.06       66.07     17.67 o 
  -3   1   5       60.53       84.03     16.66 o 
  -2   1   5      233.77      218.10      7.62 o 
  -1   1   5      260.85      254.26      5.19 o 
   0   1   5     1063.61     1194.49      9.94 o 
   1   1   5      668.38      795.79      9.26 o 
   2   1   5      312.36      320.50     11.29 o 
   3   1   5        2.75        2.96      0.97 o 
   4   1   5      126.83      128.01      5.17 o 
   5   1   5       38.66       40.53      6.14 o 
   6   1   5       13.25       12.75      3.27 o 
   7   1   5      126.97      125.85     11.93 o 
   8   1   5       41.94       22.93      7.64 o 
   9   1   5        8.55        5.96      9.59 o 
 -10   2   5        1.01        3.50      3.38 o 
  -9   2   5        6.88        8.67      3.56 o 
  -8   2   5        1.19        6.55      3.75 o 
  -7   2   5        0.21        3.29      3.33 o 
  -6   2   5       35.82       36.32      7.23 o 
  -5   2   5      234.53      239.65     16.07 o 
  -4   2   5      527.52      534.95     18.24 o 
  -3   2   5      628.51      529.91     24.38 o 
  -2   2   5       20.37       25.78      4.69 o 
  -1   2   5       16.90       15.31      2.92 o 
   1   2   5       14.76       14.56      2.32 o 
   2   2   5     2537.62     2666.25     44.22 o 
   3   2   5        4.40        5.88      1.27 o 
   4   2   5       14.20       14.96      2.20 o 
   5   2   5      263.30      288.60      9.09 o 
   6   2   5       13.52       11.07      2.85 o 
   7   2   5       28.53       26.42      5.88 o 
   8   2   5       50.50       46.00     10.59 o 
   9   2   5       13.22       14.01      5.03 o 
 -10   3   5        4.01        6.17      4.49 o 
  -9   3   5        4.39        8.67      4.39 o 
  -8   3   5        2.97        4.04      5.52 o 
  -7   3   5       35.29       36.11      6.88 o 
  -6   3   5      968.63      957.32     45.23 o 
  -5   3   5        1.93        5.62      3.60 o 
  -4   3   5      254.49      233.71     24.00 o 
  -3   3   5     1619.67     1798.93     38.46 o 
  -2   3   5      110.71      129.85      5.28 o 
  -1   3   5        3.32        4.32      2.48 o 
   0   3   5      555.74      578.75      6.96 o 
   1   3   5       70.55       73.56      1.92 o 
   2   3   5       21.84       35.90      3.91 o 
   3   3   5       22.45       22.55      3.79 o 
   4   3   5      356.29      357.95      9.98 o 
   5   3   5      736.10      779.71     12.59 o 
   6   3   5       33.77       39.81      5.06 o 
   7   3   5        3.96        7.38      4.62 o 
   8   3   5       97.06       73.58     19.31 o 
   9   3   5       12.16        6.90      4.30 o 
 -10   4   5       12.98       15.06      5.91 o 
  -9   4   5        4.31        8.07      5.01 o 
  -8   4   5       15.76       13.57      4.64 o 
  -7   4   5        3.32        2.45      3.14 o 
  -6   4   5      184.24      175.52      9.23 o 
  -5   4   5       35.93       36.21      6.94 o 
  -4   4   5      130.30      107.55      7.51 o 
  -3   4   5      656.01      704.67     14.43 o 
  -2   4   5       75.98       61.61      7.33 o 
  -1   4   5      281.53      324.18      5.54 o 
   0   4   5        2.73        5.17      1.03 o 
   1   4   5     3100.03     3383.98     38.60 o 
   2   4   5      472.84      464.56     16.44 o 
   3   4   5      102.28       84.50      4.44 o 
   4   4   5      310.05      289.53      8.26 o 
   5   4   5      202.79      178.66      7.53 o 
   6   4   5        5.20        5.83      2.25 o 
   7   4   5      123.57      120.36     20.02 o 
   8   4   5       25.57       22.11      5.32 o 
   9   4   5        1.00        3.72      3.93 o 
 -10   5   5       10.86       11.76      4.48 o 
  -9   5   5        5.89        8.18      4.24 o 
  -8   5   5       50.16       56.27     11.93 o 
  -7   5   5      171.98      154.39     11.12 o 
  -6   5   5       83.00       78.26      7.20 o 
  -5   5   5       38.99       33.52      4.60 o 
  -4   5   5        1.99        6.58      4.26 o 
  -3   5   5     1341.95     1380.23     41.36 o 
  -2   5   5      576.59      564.32     15.69 o 
  -1   5   5       17.53       14.67      2.74 o 
   0   5   5        3.43        4.02      1.30 o 
   1   5   5       70.19       73.71      2.93 o 
   2   5   5      106.43      122.45      7.94 o 
   3   5   5       64.43       64.20     11.97 o 
   4   5   5      363.20      381.16     19.06 o 
   5   5   5       74.52       61.03      6.80 o 
   6   5   5       33.53       26.61      6.68 o 
   7   5   5      248.80      253.17     34.49 o 
   8   5   5       19.65       24.96      6.42 o 
   9   5   5       43.54       39.97     10.45 o 
  -9   6   5       10.54       16.00      5.59 o 
  -8   6   5      135.01      136.65     14.26 o 
  -7   6   5       42.19       43.30      7.20 o 
  -6   6   5        8.04        5.57      3.64 o 
  -5   6   5        0.76        1.84      1.43 o 
  -4   6   5       35.04       51.65      7.30 o 
  -3   6   5      479.02      451.37     12.91 o 
  -2   6   5       11.32       12.09      3.00 o 
  -1   6   5      378.73      344.65      7.53 o 
   0   6   5     3768.50        0.60      1.66 o 
   1   6   5      422.35      400.80      8.33 o 
   2   6   5      437.14      475.16     12.40 o 
   3   6   5     1859.27     2024.76     29.16 o 
   4   6   5      408.74      402.44     20.56 o 
   5   6   5      222.65      238.21     11.98 o 
   6   6   5      102.97      127.24     13.14 o 
   7   6   5        0.69        2.33      2.61 o 
   8   6   5        2.55        5.90      3.03 o 
  -9   7   5        6.22       15.57      6.51 o 
  -8   7   5       52.14       56.27     11.61 o 
  -7   7   5      225.31      231.22     14.99 o 
  -6   7   5       58.97       61.67     10.40 o 
  -5   7   5       34.42       39.25      8.06 o 
  -4   7   5       22.17       22.15      5.11 o 
  -3   7   5        8.00        8.56      3.18 o 
  -2   7   5      215.66      239.41     12.39 o 
  -1   7   5      228.55      223.31      6.64 o 
   0   7   5      170.31      162.36     25.83 o 
   1   7   5       20.25       16.94      2.42 o 
   2   7   5      112.42      111.35     10.62 o 
   3   7   5      144.68      151.35     13.52 o 
   4   7   5       40.65       40.03      7.60 o 
   5   7   5      115.54      126.66     11.19 o 
   6   7   5       50.34       56.74      9.77 o 
   7   7   5        0.23        3.48      2.61 o 
   8   7   5       43.05       35.19     11.58 o 
  -9   8   5       68.80       64.15     12.38 o 
  -8   8   5       46.08       42.84     10.70 o 
  -7   8   5        2.19        5.90      3.99 o 
  -6   8   5        0.06        6.31      4.07 o 
  -5   8   5       33.72       34.24      6.28 o 
  -4   8   5      168.56      160.25     13.15 o 
  -3   8   5      164.89      185.38     13.46 o 
  -2   8   5      503.05      529.62     16.12 o 
  -1   8   5      781.01      885.82     13.12 o 
   0   8   5      118.49      115.66      5.59 o 
   1   8   5      412.52      422.45      8.07 o 
   2   8   5      326.11      306.55      9.67 o 
   3   8   5      273.14      288.67     17.25 o 
   4   8   5      342.40      355.69     12.42 o 
   5   8   5       12.45       19.56      5.70 o 
   6   8   5        0.28        5.45      4.47 o 
   7   8   5        1.06        4.24      3.24 o 
   8   8   5       12.00        8.26      3.88 o 
  -9   9   5        8.92        6.76      5.23 o 
  -8   9   5       65.15       62.03     11.93 o 
  -7   9   5        4.47       10.22      5.84 o 
  -6   9   5        0.11        7.81      4.95 o 
  -5   9   5        0.10        2.81      3.92 o 
  -4   9   5      133.47      133.61     10.73 o 
  -3   9   5       10.87       14.02      4.82 o 
  -2   9   5      330.01      346.67     12.81 o 
  -1   9   5      670.42      744.47     12.77 o 
   0   9   5      102.70      109.28      5.59 o 
   1   9   5        1.82        1.43      0.82 o 
   2   9   5        0.81        1.66      1.27 o 
   3   9   5      420.42      455.17     15.45 o 
   4   9   5        0.47        3.34      3.85 o 
   5   9   5       89.81      100.53     13.22 o 
   6   9   5       37.80       35.78      7.46 o 
   7   9   5        3.92        4.69      3.44 o 
   8   9   5       32.53       27.02      7.84 o 
  -9  10   5       43.18       37.91      9.88 o 
  -8  10   5       15.41       17.84      6.49 o 
  -7  10   5        3.01        8.33      5.41 o 
  -6  10   5       46.44       46.81      8.85 o 
  -5  10   5       60.56       69.88     10.74 o 
  -4  10   5      272.54      275.26     13.65 o 
  -3  10   5       63.15       58.91      8.56 o 
  -2  10   5        5.55        4.23      2.05 o 
  -1  10   5       46.22       49.88      4.76 o 
   0  10   5      325.48      372.72     10.52 o 
   1  10   5        3.19        3.67      2.50 o 
   2  10   5      126.47      134.61     10.78 o 
   3  10   5      135.35      128.86     10.13 o 
   4  10   5       11.45       17.82      6.49 o 
   5  10   5       72.15       68.72     12.39 o 
   6  10   5       37.21       41.95      9.13 o 
   7  10   5       53.93       54.84      8.53 o 
   8  10   5        0.46        2.27      2.70 o 
  -8  11   5        5.60        8.49      4.31 o 
  -7  11   5        3.43        5.71      4.52 o 
  -6  11   5       30.42       33.34      6.73 o 
  -5  11   5       49.71       51.23      7.95 o 
  -4  11   5       80.31       74.66      8.97 o 
  -3  11   5        4.51        8.15      4.21 o 
  -2  11   5        5.83        6.03      1.57 o 
  -1  11   5      339.95      386.09     13.91 o 
   0  11   5       12.22        7.29      2.73 o 
   1  11   5      170.14       13.94     99.98 o 
   2  11   5       25.71       22.90      5.60 o 
   3  11   5        0.01        2.23      2.25 o 
   4  11   5       11.19        9.15      4.01 o 
   5  11   5       61.84       69.30     10.93 o 
   6  11   5       42.43       31.82      7.99 o 
   7  11   5        2.41        5.36      3.03 o 
  -8  12   5       15.04       12.97      5.38 o 
  -7  12   5        7.01        8.42      5.13 o 
  -6  12   5       23.79       24.50      6.89 o 
  -5  12   5        0.59        4.26      2.88 o 
  -4  12   5       13.92       13.14      3.79 o 
  -3  12   5       22.87       19.03      5.18 o 
  -2  12   5       14.00       15.12      3.37 o 
  -1  12   5       15.48       12.57      2.97 o 
   0  12   5      454.94      498.60     15.50 o 
   1  12   5        0.59        4.39      2.12 o 
   2  12   5       38.92       52.00     10.04 o 
   3  12   5       37.27       29.66      5.48 o 
   4  12   5       40.14       41.33      9.22 o 
   5  12   5       56.23       58.33     15.94 o 
   6  12   5        1.71        6.41      4.77 o 
   7  12   5        4.02        3.53      4.06 o 
  -8  13   5        0.71        2.84      4.06 o 
  -7  13   5        0.40        5.21      3.47 o 
  -6  13   5       39.17       42.13      9.60 o 
  -5  13   5      149.67      151.67     12.87 o 
  -4  13   5       16.56       14.07      4.22 o 
  -3  13   5       22.36       27.58      5.77 o 
  -2  13   5      220.28      189.06      8.47 o 
  -1  13   5      255.31      249.53     11.57 o 
   0  13   5        3.60        6.15      2.45 o 
   1  13   5        4.35        4.21      2.17 o 
   2  13   5      109.39      107.23      9.88 o 
   3  13   5       26.94       19.52      7.06 o 
   4  13   5        0.19        7.87      5.53 o 
   5  13   5       51.67       44.56     12.28 o 
   6  13   5       71.89       78.87     11.39 o 
   7  13   5        0.74        5.49      4.02 o 
  -7  14   5       20.92       11.86      7.56 o 
  -6  14   5        4.55        6.00      4.43 o 
  -5  14   5       32.56       32.45      7.46 o 
  -4  14   5        6.01        7.00      3.65 o 
  -3  14   5       57.87       63.26      8.10 o 
  -2  14   5       78.64       81.18      9.74 o 
  -1  14   5       64.50       62.18      7.75 o 
   0  14   5      177.39      163.36      8.70 o 
   1  14   5      118.18      146.23      9.82 o 
   2  14   5       22.82        6.51      8.32 o 
   3  14   5       96.53       95.75     11.51 o 
   4  14   5       45.62       49.98     10.93 o 
   5  14   5        0.04        0.90      4.72 o 
   6  14   5       25.42       28.07      7.52 o 
  -7  15   5        9.76        9.99      5.65 o 
  -6  15   5       25.92       28.63      6.45 o 
  -5  15   5       41.00       46.66      8.50 o 
  -4  15   5      120.29      118.44     14.02 o 
  -3  15   5        5.80        7.28      3.27 o 
  -2  15   5       24.68       23.52      5.49 o 
  -1  15   5      313.07      272.25      9.31 o 
   0  15   5       65.01       52.83      7.72 o 
   1  15   5       18.69       13.19      4.84 o 
   2  15   5       23.49       20.57      5.28 o 
   3  15   5       81.77       66.91     10.40 o 
   4  15   5       20.21       21.84      6.34 o 
   5  15   5        8.66       14.80      5.23 o 
   6  15   5       50.44       51.95     11.26 o 
  -6  16   5       18.01       17.03      6.52 o 
  -5  16   5        0.59        6.88      3.65 o 
  -4  16   5       96.78      103.36     10.69 o 
  -3  16   5        0.03        3.06      2.85 o 
  -2  16   5       36.46       39.85      7.59 o 
  -1  16   5      192.63      212.58     11.02 o 
   0  16   5       35.73       38.14      7.34 o 
   1  16   5       88.56       92.04     13.16 o 
   2  16   5        3.01        4.07      3.24 o 
   3  16   5       60.80       60.37      9.71 o 
   4  16   5        1.26        3.63      3.56 o 
   5  16   5       56.74       61.23     12.43 o 
  -6  17   5       14.56       13.49      4.41 o 
  -5  17   5       81.21       73.94     11.17 o 
  -4  17   5       21.51       22.41      6.08 o 
  -3  17   5       10.05        8.61      4.77 o 
  -2  17   5        0.14        3.89      2.64 o 
  -1  17   5       41.51       34.69      6.61 o 
   0  17   5       23.96       15.20      4.26 o 
   1  17   5        2.33        5.08      2.41 o 
   2  17   5        8.76        6.47      3.73 o 
   3  17   5        9.61       13.61      5.67 o 
   4  17   5       11.76       12.38      5.44 o 
   5  17   5       14.78       18.35      6.64 o 
  -5  18   5       12.50        8.63      3.68 o 
  -4  18   5        0.01        5.20      2.88 o 
  -3  18   5       22.52       21.13      5.75 o 
  -2  18   5       13.44       14.42      4.41 o 
  -1  18   5        2.59        6.46      3.50 o 
   0  18   5       26.78       23.57      8.25 o 
   1  18   5       26.92       21.58      5.69 o 
   2  18   5       75.80       71.74     14.90 o 
   3  18   5        5.84        4.59      3.89 o 
   4  18   5       60.86       66.50     13.65 o 
  -4  19   5        1.59        4.91      3.06 o 
  -3  19   5        2.95        5.34      2.92 o 
  -2  19   5       13.63       11.61      6.07 o 
  -1  19   5        0.59        3.46      2.85 o 
   0  19   5        2.15        1.86      3.73 o 
   1  19   5       12.17       19.57      9.76 o 
   2  19   5        2.22        3.42      2.99 o 
   3  19   5        0.13        7.18      4.37 o 
  -2  20   5        2.70        4.47      4.68 o 
  -1  20   5        0.94        9.44      4.37 o 
   0  20   5        3.87        4.87      3.55 o 
   1  20   5       10.82       19.35     11.13 o 
 -10   0   6       54.90       47.17     13.10 o 
  -9   0   6        9.88       17.98      6.46 o 
  -8   0   6       15.96       14.40      7.29 o 
  -7   0   6       22.70       45.14     17.23 o 
  -6   0   6       76.06       86.48     32.16 o 
  -5   0   6      692.04      745.25     42.19 o 
  -4   0   6       28.02       25.03     13.53 o 
  -3   0   6       25.90       22.45      7.82 o 
  -2   0   6     5848.50     6173.59     67.06 o 
  -1   0   6     1105.72     1066.15     22.19 o 
   0   0   6     3402.53     3894.79     54.30 o 
   1   0   6      109.01      101.52      3.77 o 
   2   0   6      422.30      486.35     16.99 o 
   3   0   6       40.95       51.71      6.47 o 
   4   0   6       11.76       10.45      2.48 o 
   5   0   6      518.51      577.89     25.92 o 
   6   0   6     1562.45     1619.81     33.68 o 
   7   0   6       20.87       16.51      7.61 o 
   8   0   6        0.78        2.41      5.67 o 
 -10   1   6        5.28        8.18      3.96 o 
  -9   1   6        0.01        3.99      3.73 o 
  -8   1   6       47.07       44.14      9.37 o 
  -7   1   6      122.12      121.39     19.60 o 
  -6   1   6       35.71       35.48      9.76 o 
  -5   1   6        6.28        3.18      5.08 o 
  -4   1   6        9.54       11.00      5.02 o 
  -3   1   6      119.71      128.55     10.44 o 
  -2   1   6      678.14      679.90     15.58 o 
  -1   1   6      352.71      363.93      8.14 o 
   0   1   6      954.10     1009.21     11.16 o 
   1   1   6        5.93        1.47      0.75 o 
   2   1   6      582.55      634.57     11.86 o 
   3   1   6      532.06      572.27     12.01 o 
   4   1   6      139.76      146.83      5.42 o 
   5   1   6      307.64      302.54     12.57 o 
   6   1   6        9.62       11.16      3.60 o 
   7   1   6        0.64        5.80      2.22 o 
   8   1   6        6.81        4.27      3.21 o 
 -10   2   6        3.99        3.93      3.16 o 
  -9   2   6       22.55       23.65      7.01 o 
  -8   2   6        0.18        3.11      3.29 o 
  -7   2   6        1.01        3.48      3.03 o 
  -6   2   6     1140.77     1189.82     28.38 o 
  -5   2   6      159.08      177.38     29.76 o 
  -4   2   6        0.18        3.69      4.15 o 
  -3   2   6      735.65      722.76     32.05 o 
  -2   2   6       95.59       87.97      4.84 o 
  -1   2   6        0.65        3.39      2.41 o 
   1   2   6        1.01        2.10      0.95 o 
   2   2   6      293.56      325.19     11.62 o 
   3   2   6      353.54      359.34      8.38 o 
   4   2   6       19.81       19.51      2.63 o 
   5   2   6     1131.90     1268.15     24.48 o 
   6   2   6        1.31        3.77      2.82 o 
   7   2   6       32.25       38.27      7.71 o 
   8   2   6        4.57        4.67      5.01 o 
 -10   3   6        0.10        2.60      2.68 o 
  -9   3   6        0.70        4.81      3.54 o 
  -8   3   6        6.48        5.14      3.25 o 
  -7   3   6        0.01        4.87      3.03 o 
  -6   3   6      161.57      157.73      9.92 o 
  -5   3   6        1.42        2.55      4.78 o 
  -4   3   6       14.85       10.66      4.13 o 
  -3   3   6       68.42       61.88      5.46 o 
  -2   3   6        6.47        7.51      1.70 o 
  -1   3   6      453.47      354.24     14.16 o 
   0   3   6        1.88        2.14      1.08 o 
   2   3   6        8.77       11.71      2.40 o 
   3   3   6       44.59       43.46      4.45 o 
   4   3   6      610.13      640.72     20.59 o 
   5   3   6       67.00       68.58      8.47 o 
   6   3   6        9.45        7.41      2.45 o 
   7   3   6        3.19        3.93      2.53 o 
   8   3   6       22.62       22.73      6.44 o 
 -10   4   6        5.11        8.73      8.20 o 
  -9   4   6        0.07        3.78      3.69 o 
  -8   4   6       13.41       14.20      6.44 o 
  -7   4   6        1.63        3.73      3.54 o 
  -6   4   6        5.69        3.21      5.16 o 
  -5   4   6      199.42      182.49     10.17 o 
  -4   4   6      101.21      100.41      5.29 o 
  -3   4   6        1.81        2.87      1.36 o 
  -2   4   6      144.51      124.09      6.71 o 
  -1   4   6       48.70        8.45     19.51 o 
   0   4   6       87.97       94.35      6.04 o 
   1   4   6      101.63      122.33      3.36 o 
   2   4   6      475.15      469.83     16.32 o 
   3   4   6        5.04        6.54      1.30 o 
   4   4   6       60.44       47.46      3.84 o 
   5   4   6      108.47       93.07      9.39 o 
   6   4   6       31.50       30.31      7.76 o 
   7   4   6        0.10        1.75      3.11 o 
   8   4   6        0.02        3.29      3.87 o 
  -9   5   6        0.94        6.01      4.30 o 
  -8   5   6        2.67        5.90      5.57 o 
  -7   5   6       46.11       43.57      7.83 o 
  -6   5   6       21.23       15.07      2.85 o 
  -5   5   6        5.96        5.52      1.68 o 
  -4   5   6       59.79       61.76      9.30 o 
  -3   5   6        1.66        5.66      3.10 o 
  -2   5   6       65.69       63.18      4.59 o 
  -1   5   6       76.73       68.73      4.65 o 
   0   5   6       46.56       46.56      4.16 o 
   1   5   6       49.55       54.43      3.09 o 
   2   5   6      150.53      126.95      9.26 o 
   3   5   6      137.66      158.34     22.42 o 
   4   5   6      168.09      176.36     16.32 o 
   5   5   6       92.94       90.71     18.91 o 
   6   5   6        1.01        3.78      3.32 o 
   7   5   6       21.56       23.02      5.34 o 
   8   5   6        1.02        2.58      2.71 o 
  -9   6   6       31.29       21.62      6.29 o 
  -8   6   6       10.02        8.50      5.13 o 
  -7   6   6       41.52       33.05      8.73 o 
  -6   6   6       59.50       76.15     10.77 o 
  -5   6   6      128.87      132.60     11.04 o 
  -4   6   6      285.56      277.27     17.05 o 
  -3   6   6       37.54       39.77      9.68 o 
  -2   6   6      373.40      426.09     12.92 o 
  -1   6   6      352.51      368.04      9.15 o 
   0   6   6      463.58      436.98     10.54 o 
   1   6   6       14.24       14.09      2.24 o 
   2   6   6      482.65      530.55     16.73 o 
   3   6   6       14.69       18.53      4.95 o 
   4   6   6       94.07       95.76      9.99 o 
   5   6   6       36.15       37.13      8.22 o 
   6   6   6        0.67        2.96      2.39 o 
   7   6   6       15.87       23.76      7.90 o 
   8   6   6        0.04        3.90      3.51 o 
  -9   7   6       26.57       25.32      8.44 o 
  -8   7   6       21.11       17.22      5.82 o 
  -7   7   6        1.81        5.14      5.17 o 
  -6   7   6        1.38        6.89      6.19 o 
  -5   7   6        5.33        7.23      3.93 o 
  -4   7   6       36.66       33.53      6.21 o 
  -3   7   6      148.48      135.99     11.16 o 
  -2   7   6      128.30      119.68      9.89 o 
  -1   7   6      596.66      668.35     10.93 o 
   0   7   6       25.28       17.57      2.99 o 
   1   7   6     1370.93     1409.50     28.87 o 
   2   7   6        4.96        3.73      3.74 o 
   3   7   6        9.33        4.30      3.43 o 
   4   7   6      108.78      100.58     20.09 o 
   5   7   6       40.27       38.57      8.70 o 
   6   7   6      117.84      116.02     21.20 o 
   7   7   6        9.67        7.80      3.98 o 
   8   7   6        0.00        6.57      2.83 o 
  -9   8   6        0.02        4.53      4.47 o 
  -8   8   6        8.31       14.19      6.03 o 
  -7   8   6       13.82       21.72      6.70 o 
  -6   8   6       19.98       29.04      7.53 o 
  -5   8   6      149.74      141.07     16.86 o 
  -4   8   6       15.54       19.06      5.07 o 
  -3   8   6       51.49       70.93     10.26 o 
  -2   8   6      166.89      155.00     10.46 o 
  -1   8   6       97.94      116.98      6.08 o 
   0   8   6       87.61       26.17     18.35 o 
   1   8   6        3.37        2.76      0.87 o 
   2   8   6      152.70      189.64     16.80 o 
   3   8   6      532.53      597.82     14.77 o 
   4   8   6        4.53        7.70      4.63 o 
   5   8   6       31.71       34.33      7.21 o 
   6   8   6       77.83       77.14     16.75 o 
   7   8   6        0.22        3.72      2.90 o 
   8   8   6       12.79       12.45      5.82 o 
  -9   9   6        0.55        2.39      3.31 o 
  -8   9   6       76.74       77.81     12.64 o 
  -7   9   6        5.05        9.00      5.50 o 
  -6   9   6        1.75        2.66      4.45 o 
  -5   9   6        2.64        5.22      3.83 o 
  -4   9   6       13.92        9.66      4.76 o 
  -3   9   6      242.43      241.65     14.13 o 
  -2   9   6      222.41      257.34     13.24 o 
  -1   9   6      138.17      139.84      5.52 o 
   0   9   6      146.27       12.63     44.71 o 
   1   9   6        6.42        7.64      1.45 o 
   2   9   6      612.61      663.48     29.61 o 
   3   9   6      639.28      665.20     23.82 o 
   4   9   6        1.86        4.38      3.29 o 
   5   9   6       71.82       74.57      9.88 o 
   6   9   6        0.02        5.07      3.12 o 
   7   9   6       13.21       13.00      4.62 o 
  -8  10   6        7.79       11.89      5.75 o 
  -7  10   6        5.35        4.82      4.16 o 
  -6  10   6       30.93       30.94      8.20 o 
  -5  10   6      119.44      135.83     13.99 o 
  -4  10   6      440.66      455.83     20.88 o 
  -3  10   6       99.37      124.55     20.49 o 
  -2  10   6      144.77      170.28     11.76 o 
  -1  10   6       80.51       76.40      4.42 o 
   0  10   6      173.70      178.33     11.59 o 
   1  10   6      200.04      190.60      9.82 o 
   2  10   6        5.31        2.36      2.23 o 
   3  10   6        8.44        7.89      4.89 o 
   4  10   6       95.55      106.47     15.45 o 
   5  10   6        0.79        6.97      3.94 o 
   6  10   6       33.10       41.59      8.13 o 
   7  10   6       59.18       52.16     15.35 o 
  -8  11   6        0.45        3.14      3.92 o 
  -7  11   6        4.84        6.52      4.83 o 
  -6  11   6       12.97       11.50      4.87 o 
  -5  11   6      110.14       86.06      9.53 o 
  -4  11   6       64.32       48.46      7.79 o 
  -3  11   6       12.13       12.47      3.99 o 
  -2  11   6      123.24      120.85     10.04 o 
  -1  11   6      304.60      324.79      8.99 o 
   0  11   6      132.64      141.75      9.49 o 
   1  11   6      107.15      112.76      7.84 o 
   2  11   6      194.65      195.84     10.36 o 
   3  11   6      127.40      149.94     12.09 o 
   4  11   6      131.35      148.68     17.23 o 
   5  11   6        1.38        4.81      3.52 o 
   6  11   6       40.09       52.10      9.07 o 
   7  11   6       19.92       13.82      5.64 o 
  -8  12   6        1.62        3.08      3.88 o 
  -7  12   6       31.17       33.73      8.68 o 
  -6  12   6        7.26        8.30      3.95 o 
  -5  12   6       28.36       31.53      6.45 o 
  -4  12   6      239.11      272.94     13.54 o 
  -3  12   6       14.41       10.30      3.56 o 
  -2  12   6       18.75       18.11      4.51 o 
  -1  12   6       98.70       85.74      5.51 o 
   0  12   6      260.73      261.54     12.13 o 
   1  12   6       27.51       24.83      6.24 o 
   2  12   6        8.41       18.96      4.52 o 
   3  12   6       69.60       70.12     18.54 o 
   4  12   6      107.60      119.99     11.03 o 
   5  12   6       28.92       31.97      9.96 o 
   6  12   6        5.92       18.78      5.63 o 
   7  12   6        0.31        2.25      4.62 o 
  -7  13   6        1.10        8.65      4.95 o 
  -6  13   6       55.65       53.10     10.79 o 
  -5  13   6       12.40       11.62      4.27 o 
  -4  13   6        0.12        2.69      3.63 o 
  -3  13   6        1.85        5.30      3.74 o 
  -2  13   6       53.62       47.27      7.82 o 
  -1  13   6        0.65        3.06      1.96 o 
   0  13   6       41.02       36.24      7.97 o 
   1  13   6      126.47       18.61     46.10 o 
   2  13   6        5.18        3.54      3.97 o 
   3  13   6       57.44       62.54     11.31 o 
   4  13   6      118.29      139.71     11.92 o 
   5  13   6        9.41       17.49      6.67 o 
   6  13   6        0.72        3.94      4.15 o 
  -7  14   6        1.68        2.71      4.76 o 
  -6  14   6        1.42        9.66      5.29 o 
  -5  14   6        3.86        6.69      4.49 o 
  -4  14   6       54.86       51.91      9.31 o 
  -3  14   6      194.57      179.36     19.94 o 
  -2  14   6        0.06        3.66      2.78 o 
  -1  14   6        4.60        9.41      3.16 o 
   0  14   6       18.16       16.38      3.69 o 
   1  14   6       52.88       16.53     10.89 o 
   2  14   6       38.41       35.96      8.96 o 
   3  14   6        3.67        7.01      4.99 o 
   4  14   6       17.52       11.72      5.32 o 
   5  14   6       25.31       29.67      7.46 o 
   6  14   6        3.69        7.06      5.59 o 
  -6  15   6        0.06        5.76      4.38 o 
  -5  15   6        5.85        5.60      3.67 o 
  -4  15   6        0.23        5.33      2.69 o 
  -3  15   6        0.71        4.51      2.68 o 
  -2  15   6       31.08       34.88      6.73 o 
  -1  15   6       99.87       93.68     11.68 o 
   0  15   6        7.06        6.38      2.30 o 
   1  15   6       28.02       26.85      5.28 o 
   2  15   6       13.60       11.91      4.36 o 
   3  15   6        0.62        5.07      3.61 o 
   4  15   6        2.69        4.02      4.69 o 
   5  15   6       47.73       30.15      9.24 o 
  -6  16   6       26.37       28.83      7.09 o 
  -5  16   6        3.97        7.48      3.46 o 
  -4  16   6        0.01        2.92      3.07 o 
  -3  16   6        0.40        3.25      3.09 o 
  -2  16   6       15.48        9.94      3.93 o 
  -1  16   6        5.37        6.48      3.20 o 
   0  16   6        2.61        5.23      3.52 o 
   1  16   6        2.47        7.28      6.88 o 
   2  16   6       32.65       30.23      6.78 o 
   3  16   6       13.46       14.92      5.32 o 
   4  16   6        0.58        2.44      4.48 o 
   5  16   6       24.12       27.58      8.03 o 
  -5  17   6        0.16        4.34      3.70 o 
  -4  17   6        0.70        3.10      2.61 o 
  -3  17   6        3.45        4.66      2.64 o 
  -2  17   6        1.84        5.23      3.24 o 
  -1  17   6        2.92        7.92      5.09 o 
   0  17   6        5.18        9.54      4.04 o 
   1  17   6       20.07       11.41      5.36 o 
   2  17   6       16.66       19.67      5.98 o 
   3  17   6        6.11        5.34      3.20 o 
   4  17   6        4.06        6.10      4.60 o 
  -4  18   6        7.16        6.36      2.50 o 
  -3  18   6        0.15        3.31      3.26 o 
  -2  18   6       20.94       25.86      5.52 o 
  -1  18   6       11.29       14.97      4.60 o 
   0  18   6        8.27        7.04      4.20 o 
   1  18   6       17.29       23.25      8.93 o 
   2  18   6        2.99        6.92      4.34 o 
   3  18   6       52.06       52.13      9.57 o 
  -3  19   6       10.10       11.52      4.07 o 
  -2  19   6        0.23        3.25      4.06 o 
  -1  19   6       23.92       20.38      6.73 o 
   0  19   6        8.93        9.73      7.98 o 
   1  19   6      106.41      117.90     18.16 o 
   2  19   6       15.45       30.44     10.78 o 
  -9   1   7        7.71       13.66      5.38 o 
  -8   1   7        6.92        6.08      5.12 o 
  -7   1   7      224.48      221.24     38.14 o 
  -6   1   7      205.27      229.25     33.71 o 
  -5   1   7       38.58       34.57      7.33 o 
  -4   1   7       76.31       76.98     19.64 o 
  -3   1   7      744.37      747.82     34.03 o 
  -2   1   7      817.17      897.12     21.52 o 
  -1   1   7      888.35     1058.74     19.17 o 
   0   1   7       29.53       51.84      8.24 o 
   1   1   7      111.34      116.00      4.33 o 
   2   1   7       86.79       96.75      3.89 o 
   3   1   7        1.42        1.90      1.09 o 
   4   1   7       57.89       20.28     19.60 o 
   5   1   7      166.51       17.04     66.17 o 
   6   1   7       16.65       11.16      6.42 o 
   7   1   7       13.04       15.08      5.91 o 
   8   1   7        2.42        3.93      3.55 o 
  -9   2   7        6.91        9.59      3.88 o 
  -8   2   7        0.11        3.25      3.92 o 
  -7   2   7       11.32        7.05      2.65 o 
  -6   2   7       26.79       19.27      9.14 o 
  -5   2   7      133.94      152.14     14.24 o 
  -4   2   7       18.93       17.83      6.38 o 
  -3   2   7       73.13       81.44     15.85 o 
  -2   2   7       68.30       68.81      8.00 o 
  -1   2   7      102.83       89.29      8.40 o 
   0   2   7      109.13        0.81      1.66 o 
   1   2   7       64.84       67.95      4.18 o 
   2   2   7       18.81        4.83      4.77 o 
   3   2   7      427.01      454.49     15.24 o 
   4   2   7       31.28       29.49      6.36 o 
   5   2   7      128.59      139.78      8.29 o 
   6   2   7       18.30       14.11      4.60 o 
   7   2   7       20.76       19.57      5.26 o 
   8   2   7       12.52       12.29      8.69 o 
  -9   3   7        0.99        2.47      2.86 o 
  -8   3   7       38.73       38.81     15.02 o 
  -7   3   7       92.22       83.51     18.78 o 
  -6   3   7       82.51       65.42      9.38 o 
  -5   3   7      567.48      537.80     22.80 o 
  -4   3   7       90.58       77.38      8.63 o 
  -3   3   7       58.12       63.85      6.69 o 
  -2   3   7      112.08      127.55      6.30 o 
  -1   3   7      375.69      415.08     10.14 o 
   1   3   7       57.06        8.04     19.06 o 
   2   3   7        4.63        7.11      1.90 o 
   3   3   7        0.23        2.31      1.17 o 
   4   3   7      194.68      200.94      8.84 o 
   5   3   7        3.25        4.00      1.85 o 
   6   3   7       15.72       12.64      3.63 o 
   7   3   7       25.24       26.74      7.30 o 
   8   3   7        0.04        3.19      3.04 o 
  -9   4   7       23.58       26.32      8.06 o 
  -8   4   7        9.46       13.40      5.93 o 
  -7   4   7       74.45       81.42     13.13 o 
  -6   4   7       81.88       76.25      8.67 o 
  -5   4   7       21.60       14.32      4.27 o 
  -4   4   7      122.81      110.66      7.04 o 
  -3   4   7        1.04        1.87      1.75 o 
  -2   4   7      336.16      344.22      9.72 o 
  -1   4   7        6.85        7.74      2.48 o 
   0   4   7       33.17       26.78      4.42 o 
   1   4   7      229.59      264.73      8.41 o 
   2   4   7      500.14      493.65     12.26 o 
   3   4   7      439.84      462.92     15.83 o 
   4   4   7      157.80      178.01      9.46 o 
   5   4   7        0.06        3.07      2.27 o 
   6   4   7      149.47      152.98     23.68 o 
   7   4   7       10.78       13.32      5.22 o 
   8   4   7        0.01        6.53      3.69 o 
  -9   5   7        0.80        4.48      3.78 o 
  -8   5   7       53.57       56.27     11.07 o 
  -7   5   7        0.28        1.49      4.63 o 
  -6   5   7       10.96       11.01      5.76 o 
  -5   5   7      107.20      113.94     15.49 o 
  -4   5   7      350.99      324.89     21.28 o 
  -3   5   7        0.60        2.01      1.77 o 
  -2   5   7     1227.67     1341.44     29.18 o 
  -1   5   7      118.03       69.96     42.13 o 
   0   5   7      319.35      318.13      8.48 o 
   1   5   7       77.93       68.67      4.23 o 
   2   5   7       55.45       49.99      8.72 o 
   3   5   7       51.22       55.78     11.00 o 
   4   5   7        0.90        4.13      3.12 o 
   5   5   7       53.35       55.14      7.84 o 
   6   5   7       39.02       28.45      6.58 o 
   7   5   7       88.67      100.33     24.06 o 
   8   5   7        9.84        9.95      4.38 o 
  -9   6   7       24.92       25.04      8.40 o 
  -8   6   7       16.64       14.36      5.99 o 
  -7   6   7        8.38        6.75      5.64 o 
  -6   6   7       33.12       31.91      7.74 o 
  -5   6   7        0.48        4.43      3.24 o 
  -4   6   7        4.13        5.51      4.78 o 
  -3   6   7       51.22       44.98      8.48 o 
  -2   6   7        3.49        7.16      3.47 o 
  -1   6   7      425.71      481.71     13.32 o 
   0   6   7       53.37       51.74      4.56 o 
   1   6   7       72.57       72.54      3.34 o 
   2   6   7      938.18      967.61     35.75 o 
   3   6   7       63.18       66.28     12.06 o 
   4   6   7       95.00      111.94     17.56 o 
   5   6   7       56.18       68.48     10.64 o 
   6   6   7       81.40       76.19     15.16 o 
   7   6   7        5.91        5.77      2.20 o 
   8   6   7       18.53       19.70     10.19 o 
  -9   7   7        6.95        7.15      5.54 o 
  -8   7   7        1.84        4.23      4.31 o 
  -7   7   7       32.60       44.53     10.09 o 
  -6   7   7       58.75       57.45     11.63 o 
  -5   7   7        2.59        4.26      4.12 o 
  -4   7   7       94.88       95.28      8.34 o 
  -3   7   7      130.12      135.68     12.73 o 
  -2   7   7        4.51        4.15      3.03 o 
  -1   7   7      921.14      959.43     21.25 o 
   0   7   7      510.02      554.66     12.74 o 
   1   7   7       46.72       40.22      3.37 o 
   2   7   7        1.08        9.07      8.75 o 
   3   7   7       28.05       26.56      6.10 o 
   4   7   7       14.21       14.42      4.64 o 
   5   7   7        9.76        8.00      3.97 o 
   6   7   7       18.96       21.63      5.63 o 
   7   7   7        0.00        3.82      3.37 o 
  -9   8   7        8.05        5.02      5.04 o 
  -8   8   7       18.91       19.77      7.31 o 
  -7   8   7        3.14        6.36      4.61 o 
  -6   8   7       13.67       10.09      5.73 o 
  -5   8   7        8.96       10.60      4.83 o 
  -4   8   7       64.18       57.93      6.87 o 
  -3   8   7        3.59        6.68      2.68 o 
  -2   8   7       77.26       66.47      5.85 o 
  -1   8   7      247.17      273.78     10.19 o 
   0   8   7     1046.11     1192.83     35.35 o 
   1   8   7      726.25      708.57     22.34 o 
   2   8   7       47.18       41.96      9.45 o 
   3   8   7      134.25      148.27     14.81 o 
   4   8   7        1.03        4.10      4.08 o 
   5   8   7       55.81       60.74      8.16 o 
   6   8   7       17.14       17.97      5.58 o 
   7   8   7       86.72      101.50      8.95 o 
  -8   9   7        1.21        4.70      3.33 o 
  -7   9   7        9.02        9.35      5.48 o 
  -6   9   7        7.71       15.37      6.84 o 
  -5   9   7        0.01        5.87      3.47 o 
  -4   9   7       12.89       10.95      4.13 o 
  -3   9   7      159.48      154.70     10.38 o 
  -2   9   7        0.96        3.95      3.25 o 
  -1   9   7       38.19       39.53      6.49 o 
   0   9   7       38.46       32.09      4.69 o 
   1   9   7      172.94      160.72      7.25 o 
   2   9   7      267.18      293.19     15.56 o 
   3   9   7       51.95       60.24     12.94 o 
   4   9   7      127.63      115.12     17.26 o 
   5   9   7       19.32       15.39      4.92 o 
   6   9   7        9.10        7.92      4.78 o 
   7   9   7        0.08        4.58      3.89 o 
  -8  10   7        8.13       14.85      5.75 o 
  -7  10   7       10.57       12.63      5.48 o 
  -6  10   7        0.26        2.89      3.98 o 
  -5  10   7       10.72       12.84      4.52 o 
  -4  10   7       63.65       62.06      9.98 o 
  -3  10   7       38.90       40.62      7.84 o 
  -2  10   7        4.46        7.33      2.91 o 
  -1  10   7       48.94       52.13      3.96 o 
   0  10   7      439.98      446.91     52.84 o 
   1  10   7      342.22      361.54     12.07 o 
   2  10   7        0.64        6.33      4.76 o 
   3  10   7      149.51      159.14     26.11 o 
   4  10   7        8.61       13.90      5.85 o 
   5  10   7        7.07        6.51      3.25 o 
   6  10   7        2.96        7.78      3.95 o 
   7  10   7        1.96        6.12      3.58 o 
  -8  11   7        6.13        5.78      5.28 o 
  -7  11   7        0.02        1.76      4.64 o 
  -6  11   7        4.03        6.78      4.37 o 
  -5  11   7      140.07      138.03     15.45 o 
  -4  11   7        6.19        7.53      3.38 o 
  -3  11   7        8.61        7.68      3.60 o 
  -2  11   7        1.86        4.46      3.21 o 
  -1  11   7       37.55       29.58      4.94 o 
   0  11   7       63.21        9.25     18.87 o 
   1  11   7        0.10        1.87      2.85 o 
   2  11   7        0.87        2.08      3.54 o 
   3  11   7       49.75       45.69      7.41 o 
   4  11   7        5.06        5.73      3.95 o 
   5  11   7       59.58       51.86     11.39 o 
   6  11   7       17.17       14.78      4.65 o 
  -7  12   7       39.81       38.80      9.90 o 
  -6  12   7        7.26       10.20      4.16 o 
  -5  12   7        0.05        4.01      3.68 o 
  -4  12   7        0.16        3.93      3.75 o 
  -3  12   7       21.68       18.42      4.45 o 
  -2  12   7      131.25      126.10      9.08 o 
  -1  12   7      214.28      228.41     13.21 o 
   0  12   7       40.02        7.36      9.64 o 
   1  12   7      123.96      140.78     10.68 o 
   2  12   7       27.36       22.99      5.85 o 
   3  12   7        9.37        8.67      4.89 o 
   4  12   7       99.01      104.27     13.32 o 
   5  12   7        7.34        9.72      4.72 o 
   6  12   7        3.31        1.74      3.51 o 
  -7  13   7        9.10       13.18      6.33 o 
  -6  13   7       30.41       34.09      7.90 o 
  -5  13   7       33.38       26.69      5.73 o 
  -4  13   7       54.89       61.20     10.86 o 
  -3  13   7      158.36      135.22     14.95 o 
  -2  13   7        2.08        4.39      3.53 o 
  -1  13   7      487.64      469.05     25.38 o 
   0  13   7        3.56        2.27      1.78 o 
   1  13   7        1.10        3.65      3.74 o 
   2  13   7        2.37        6.64      4.34 o 
   3  13   7        4.09       10.19      5.21 o 
   4  13   7       31.69       29.58      8.92 o 
   5  13   7       16.57       11.95      5.62 o 
   6  13   7       10.47       12.23      5.21 o 
  -7  14   7        3.85        8.17      6.16 o 
  -6  14   7        1.69        2.68      2.76 o 
  -5  14   7        4.09        5.83      3.39 o 
  -4  14   7        0.25        4.10      3.31 o 
  -3  14   7       29.28       19.04      5.49 o 
  -2  14   7       72.71       78.55      8.97 o 
  -1  14   7       42.34       36.30      6.29 o 
   0  14   7        0.02        5.21      2.94 o 
   1  14   7       42.00       51.99      8.90 o 
   2  14   7       22.82       36.92      6.96 o 
   3  14   7       82.88       88.03     11.49 o 
   4  14   7       32.22       31.22      6.92 o 
   5  14   7       18.42       14.86      4.96 o 
  -6  15   7        4.83        7.34      4.12 o 
  -5  15   7       41.15       29.93      9.16 o 
  -4  15   7        8.03       11.75      4.03 o 
  -3  15   7       35.73       42.96      6.38 o 
  -2  15   7      164.06      160.37     14.46 o 
  -1  15   7       26.76       18.44      6.24 o 
   0  15   7       20.62       23.50      7.05 o 
   1  15   7        3.28        3.07      4.11 o 
   2  15   7       47.93       53.13     15.31 o 
   3  15   7        1.80       10.51      4.91 o 
   4  15   7        0.01        6.44      4.65 o 
   5  15   7        0.04        7.21      5.02 o 
  -5  16   7        0.01        4.93      3.70 o 
  -4  16   7       10.75        7.92      3.36 o 
  -3  16   7        5.18        9.88      4.83 o 
  -2  16   7        0.07        3.10      2.71 o 
  -1  16   7       16.14       16.83      5.08 o 
   0  16   7       87.77      102.29     15.51 o 
   1  16   7        1.19        6.95      5.78 o 
   2  16   7       77.75       66.09     11.77 o 
   3  16   7       18.35       19.60      6.95 o 
   4  16   7       74.87       85.25     16.97 o 
  -5  17   7        0.30        2.35      3.92 o 
  -4  17   7       24.30       33.02      6.13 o 
  -3  17   7       49.46       48.32     12.90 o 
  -2  17   7       16.88       13.99      5.58 o 
  -1  17   7        3.96        5.86      4.07 o 
   0  17   7       33.05       27.72     10.27 o 
   1  17   7       29.83       31.81     12.40 o 
   2  17   7        8.75       13.26      6.29 o 
   3  17   7       13.30       15.52      5.89 o 
  -3  18   7        1.75        4.48      3.22 o 
  -2  18   7        7.89        6.01      4.51 o 
  -1  18   7        0.93        5.30      6.02 o 
   0  18   7        0.98        2.28      4.91 o 
   1  18   7       13.86       13.80      6.83 o 
   2  18   7        0.84        4.20      4.28 o 
  -2  19   7        4.50        5.11      3.30 o 
  -1  19   7        0.37        7.16      6.39 o 
   0  19   7        8.15        8.50      6.36 o 
  -9   0   8       12.09        5.00      7.80 o 
  -8   0   8        0.00        5.41      6.20 o 
  -7   0   8       93.63       84.62     40.88 o 
  -6   0   8       34.90       43.98     17.51 o 
  -5   0   8      110.61      113.62     30.18 o 
  -4   0   8       32.05       34.25     19.06 o 
  -2   0   8        3.02        7.75      4.94 o 
  -1   0   8       18.14       41.11     10.51 o 
   0   0   8      359.63      384.62     13.31 o 
   1   0   8      480.57      581.22     19.01 o 
   2   0   8      114.00      104.02      9.89 o 
   3   0   8       48.05       42.73      7.07 o 
   4   0   8      216.92      220.26     14.39 o 
   5   0   8      375.96      392.84     15.09 o 
   6   0   8       17.06       10.31     10.89 o 
   7   0   8        0.32        2.83      5.30 o 
  -9   1   8       18.21       21.35     10.22 o 
  -8   1   8        8.38        7.89      5.28 o 
  -7   1   8       40.34       38.11     12.80 o 
  -6   1   8       43.55       43.88     13.76 o 
  -5   1   8        4.86        8.60      4.53 o 
  -4   1   8      290.71      278.87     19.36 o 
  -3   1   8       13.57       14.55      6.48 o 
  -2   1   8       10.44        5.62      3.23 o 
  -1   1   8      249.11      244.21     12.20 o 
   0   1   8        6.11        9.61      2.45 o 
   1   1   8       25.20       19.65      2.57 o 
   2   1   8      119.05      119.57      4.67 o 
   3   1   8      300.90      302.93      9.29 o 
   4   1   8       24.97        7.71      7.77 o 
   5   1   8      167.62      174.01     12.54 o 
   6   1   8       33.31       42.21     11.99 o 
   7   1   8        8.51        7.57      5.09 o 
  -9   2   8        1.57        3.29      4.70 o 
  -8   2   8        0.02        0.68      4.62 o 
  -7   2   8       16.94       19.84      8.76 o 
  -6   2   8       56.36       53.07     13.23 o 
  -5   2   8        5.45       13.06      6.20 o 
  -4   2   8      296.20      291.59     17.80 o 
  -3   2   8       52.12       49.61     12.48 o 
  -2   2   8      179.09      185.10     10.80 o 
  -1   2   8       58.28       58.79      7.43 o 
   0   2   8      195.04        1.06      1.39 o 
   1   2   8       13.61       12.63      2.50 o 
   2   2   8      138.11      120.58      5.04 o 
   3   2   8      199.68      204.40      9.43 o 
   4   2   8       53.16       51.20      7.42 o 
   5   2   8       82.52       93.12     12.18 o 
   6   2   8        0.20        6.20      4.26 o 
   7   2   8       21.48       17.70      7.56 o 
  -9   3   8        0.83        4.95      4.34 o 
  -8   3   8       58.75       59.28     20.06 o 
  -7   3   8       21.13       14.60      7.65 o 
  -6   3   8        1.79        4.60      4.70 o 
  -5   3   8      180.03      164.76     35.37 o 
  -4   3   8       77.12       82.03     31.86 o 
  -3   3   8       33.39       24.79      6.73 o 
  -2   3   8      109.95       82.04     20.49 o 
  -1   3   8       59.98       69.33      7.73 o 
   0   3   8        2.52        2.53      3.13 o 
   1   3   8      145.21      166.35     12.86 o 
   2   3   8        4.05        5.57      2.67 o 
   3   3   8       86.45       93.32      7.90 o 
   4   3   8      560.27      558.62     22.18 o 
   5   3   8      110.82      103.53     17.80 o 
   6   3   8        7.44        7.33      3.87 o 
   7   3   8       30.45       29.12      9.71 o 
  -9   4   8        0.04        4.48      5.46 o 
  -8   4   8        0.28        5.85      4.09 o 
  -7   4   8       77.23       65.50     24.24 o 
  -6   4   8      126.39      129.48     16.34 o 
  -5   4   8        0.20        1.68      4.22 o 
  -4   4   8      177.95      192.77     15.57 o 
  -3   4   8       94.65       82.97      5.58 o 
  -2   4   8        0.14        3.08      3.56 o 
  -1   4   8      128.48      127.62      7.22 o 
   0   4   8        3.37        3.48      2.33 o 
   1   4   8      312.96      311.24     11.01 o 
   2   4   8       11.22       19.86      4.92 o 
   3   4   8      262.53      230.17     11.83 o 
   4   4   8       56.68       48.88     11.80 o 
   5   4   8       63.35       56.07     11.44 o 
   6   4   8        4.87        8.04      5.77 o 
   7   4   8        5.69        4.87      3.80 o 
  -9   5   8        3.29       10.56      6.39 o 
  -8   5   8        1.13        4.49      4.46 o 
  -7   5   8        6.84        7.22      4.54 o 
  -6   5   8       78.93       74.67     21.82 o 
  -5   5   8        0.35        5.80      5.22 o 
  -4   5   8       39.89       43.56      9.03 o 
  -3   5   8       20.58       17.61      4.24 o 
  -2   5   8      156.77      141.23      7.72 o 
  -1   5   8      147.50        8.12     75.89 o 
   0   5   8        7.64        6.51      2.40 o 
   1   5   8      710.99      762.56     35.32 o 
   2   5   8      133.34      156.54     12.25 o 
   3   5   8      120.27      107.04     20.65 o 
   4   5   8       69.20       81.98     10.09 o 
   5   5   8      115.28      126.54     11.32 o 
   6   5   8       22.10       31.11      8.53 o 
   7   5   8        3.59        2.32      4.41 o 
  -9   6   8        0.68        4.11      4.28 o 
  -8   6   8        0.06        2.35      4.22 o 
  -7   6   8        4.99        6.95      4.92 o 
  -6   6   8        9.48        6.64      5.28 o 
  -5   6   8        3.70       13.11      4.93 o 
  -4   6   8       42.78       51.96      9.25 o 
  -3   6   8        0.20        5.45      3.99 o 
  -2   6   8       16.37       23.48      5.88 o 
  -1   6   8        0.11        2.86      2.18 o 
   0   6   8      295.53      305.76     14.79 o 
   1   6   8       21.69       16.82      4.17 o 
   2   6   8      381.38      365.62     16.09 o 
   3   6   8      368.28      388.07     15.25 o 
   4   6   8        0.43        4.23      2.41 o 
   5   6   8       32.26       35.20      8.91 o 
   6   6   8        1.40        5.00      3.84 o 
   7   6   8        9.02        7.52      4.25 o 
  -8   7   8       28.26       39.60      8.99 o 
  -7   7   8        0.84        6.56      4.15 o 
  -6   7   8        3.65        8.06      5.21 o 
  -5   7   8        4.81        4.57      3.44 o 
  -4   7   8        9.24       13.41      5.09 o 
  -3   7   8        2.15        4.30      3.81 o 
  -2   7   8        5.80        3.18      3.57 o 
  -1   7   8      723.87      689.67     12.71 o 
   0   7   8     1422.39     1600.49     28.48 o 
   1   7   8       32.00       31.12      3.17 o 
   2   7   8       23.48       22.50      6.56 o 
   3   7   8      152.43      161.34     14.15 o 
   4   7   8        0.63        5.45      3.64 o 
   5   7   8       48.44       51.02     13.01 o 
   6   7   8        5.09        5.39      3.39 o 
   7   7   8        7.76        7.77      4.17 o 
  -8   8   8       13.14       15.15      6.10 o 
  -7   8   8        4.79        5.74      3.83 o 
  -6   8   8        8.75       10.17      5.76 o 
  -5   8   8        8.28        4.84      3.55 o 
  -4   8   8      250.49      274.70     14.38 o 
  -3   8   8       17.02       23.10      6.56 o 
  -2   8   8        6.60        6.78      3.30 o 
  -1   8   8      292.12      338.00      9.09 o 
   0   8   8       67.87       84.42      5.27 o 
   1   8   8       25.48       30.91      5.55 o 
   2   8   8        4.74        3.31      3.52 o 
   3   8   8        7.85        6.81      3.78 o 
   4   8   8        1.88        7.47      3.21 o 
   5   8   8        3.79        5.54      3.09 o 
   6   8   8        1.08        3.77      3.66 o 
   7   8   8        1.62        4.66      3.81 o 
  -8   9   8        0.08        6.69      4.88 o 
  -7   9   8       20.13       23.00      6.17 o 
  -6   9   8       42.23       44.40     10.49 o 
  -5   9   8       62.39       59.84      8.43 o 
  -4   9   8        4.42        7.14      4.29 o 
  -3   9   8       13.71       13.29      3.99 o 
  -2   9   8        8.35        8.85      4.61 o 
  -1   9   8      452.50      464.15     13.37 o 
   0   9   8       26.53       21.47      4.15 o 
   1   9   8       19.30       24.10      6.19 o 
   2   9   8      329.71      368.91     15.89 o 
   3   9   8        2.28        8.31      3.71 o 
   4   9   8       47.88       49.01      9.95 o 
   5   9   8       64.90       77.67     13.46 o 
   6   9   8       12.22       19.83      7.28 o 
  -8  10   8       19.41       19.60      6.20 o 
  -7  10   8        7.33       11.29      5.84 o 
  -6  10   8        8.39       14.09      5.00 o 
  -5  10   8       45.19       35.94      6.59 o 
  -4  10   8       15.23       15.42      5.14 o 
  -3  10   8      201.43      257.97     12.01 o 
  -2  10   8        0.75        2.73      3.09 o 
  -1  10   8       20.96       22.97      4.21 o 
   0  10   8      156.81      167.95      8.43 o 
   1  10   8      145.89      146.65      9.97 o 
   2  10   8      219.00      232.58     17.49 o 
   3  10   8        6.05        7.07      4.41 o 
   4  10   8       17.76       20.58      5.97 o 
   5  10   8        3.95        4.28      3.76 o 
   6  10   8       12.79       14.06      5.09 o 
  -7  11   8        9.14       12.36      5.66 o 
  -6  11   8      111.37      108.92     16.20 o 
  -5  11   8        0.24        3.86      2.69 o 
  -4  11   8        0.95        5.82      5.07 o 
  -3  11   8        2.94        4.38      3.06 o 
  -2  11   8        3.16        7.25      3.29 o 
  -1  11   8        5.88        8.46      2.75 o 
   0  11   8      132.85        6.30     73.65 o 
   1  11   8      128.92      130.03     11.89 o 
   2  11   8        6.29       11.46      4.80 o 
   3  11   8       69.21       65.74     12.94 o 
   4  11   8       90.11      104.47     16.43 o 
   5  11   8       37.44       47.79     13.73 o 
   6  11   8        4.52        3.22      3.27 o 
  -7  12   8       21.94       20.36      6.67 o 
  -6  12   8        0.38        4.34      2.83 o 
  -5  12   8      130.37      129.44     21.14 o 
  -4  12   8        7.89       12.13      4.55 o 
  -3  12   8       54.78       60.43      8.76 o 
  -2  12   8      206.53      231.39     11.19 o 
  -1  12   8        6.75        7.86      2.81 o 
   0  12   8       11.33       15.15      3.67 o 
   1  12   8       34.92       43.86      8.46 o 
   2  12   8       15.34       13.00      4.32 o 
   3  12   8        8.73       16.31      5.66 o 
   4  12   8       16.30       17.83      5.52 o 
   5  12   8        2.12        5.80      4.12 o 
  -7  13   8        6.96        8.27      7.81 o 
  -6  13   8        0.06        4.60      3.85 o 
  -5  13   8       63.31       52.57      8.35 o 
  -4  13   8        1.90        4.13      2.66 o 
  -3  13   8        5.94        6.09      3.12 o 
  -2  13   8       42.28       42.13      9.50 o 
  -1  13   8       13.12       16.09      3.61 o 
   0  13   8       74.76       72.09     15.69 o 
   1  13   8        0.26        1.99      2.75 o 
   2  13   8       15.14       20.47      6.81 o 
   3  13   8       23.23       21.88      7.33 o 
   4  13   8        5.24        8.42      4.30 o 
   5  13   8        3.45        3.54      3.51 o 
  -6  14   8       11.37        8.38      4.61 o 
  -5  14   8       15.02       11.79      4.46 o 
  -4  14   8       19.86       19.82      5.61 o 
  -3  14   8        0.22        3.11      2.96 o 
  -2  14   8        1.06        2.94      2.65 o 
  -1  14   8       38.44       34.97      6.58 o 
   0  14   8        5.58        8.67      6.14 o 
   1  14   8        5.96       11.42      4.63 o 
   2  14   8       67.42       69.94     13.95 o 
   3  14   8       21.62       14.35      5.98 o 
   4  14   8        4.36        6.33      4.01 o 
  -5  15   8        0.53        5.11      3.08 o 
  -4  15   8        1.97        5.22      2.58 o 
  -3  15   8       10.88       10.31      3.84 o 
  -2  15   8       79.34       68.34      9.42 o 
  -1  15   8       10.65       11.93      5.09 o 
   0  15   8       20.67       20.08      7.59 o 
   1  15   8        9.10        8.87      5.93 o 
   2  15   8       13.06       24.93      8.53 o 
   3  15   8       20.99       18.04      6.64 o 
   4  15   8        0.85        6.47      4.66 o 
  -5  16   8        1.48        3.46      3.22 o 
  -4  16   8        6.92        6.83      3.97 o 
  -3  16   8        1.33        5.73      3.44 o 
  -2  16   8       22.26       15.92      6.42 o 
  -1  16   8        3.76        4.00      5.48 o 
   0  16   8       17.73       22.86      9.07 o 
   1  16   8       27.28       23.74     10.08 o 
   2  16   8        3.25        7.79      6.78 o 
   3  16   8        0.01        3.04      2.50 o 
  -4  17   8        7.38        3.64      2.55 o 
  -3  17   8        6.51        7.46      4.33 o 
  -2  17   8       13.56       14.01      5.10 o 
  -1  17   8        3.80        6.17      5.49 o 
   0  17   8        6.76        9.37      5.28 o 
   1  17   8        7.14        4.55      4.16 o 
   2  17   8       23.77       22.13      8.75 o 
  -2  18   8       11.44       11.23      6.81 o 
  -1  18   8       34.98       34.08     12.98 o 
   0  18   8        2.41       10.44      6.44 o 
  -9   1   9        0.77       -1.24      6.62 o 
  -8   1   9       10.71        7.54      4.04 o 
  -7   1   9      115.46       92.09     28.10 o 
  -6   1   9       78.42       93.84     14.74 o 
  -5   1   9        4.11       11.02      6.63 o 
  -4   1   9      193.48      212.60     20.15 o 
  -3   1   9      230.75      219.46     17.04 o 
  -2   1   9       44.20       50.24     13.43 o 
  -1   1   9       17.91       32.28      7.44 o 
   0   1   9        4.80        2.76      1.84 o 
   1   1   9       25.10       19.68      3.26 o 
   2   1   9      205.29      199.79      7.12 o 
   3   1   9       25.34       33.60      4.67 o 
   4   1   9        1.80        1.38      1.80 o 
   5   1   9        7.65        9.05      4.79 o 
   6   1   9       25.77       37.16     12.37 o 
   7   1   9       28.69       26.28     11.08 o 
  -9   2   9        3.15        2.86      5.31 o 
  -8   2   9        6.71        6.29      4.77 o 
  -7   2   9       30.91       38.11     15.76 o 
  -6   2   9       78.61       69.99     17.00 o 
  -5   2   9       32.93       33.87     10.02 o 
  -4   2   9      263.03      271.50     19.13 o 
  -3   2   9      261.32      262.28     13.26 o 
  -2   2   9      123.10      143.29     23.49 o 
  -1   2   9      110.60      121.44     11.89 o 
   0   2   9      154.52       11.16     70.16 o 
   1   2   9       15.58       10.37      2.32 o 
   2   2   9       13.45       13.98      3.26 o 
   3   2   9       24.64       24.39      4.97 o 
   4   2   9      155.38      175.88     12.17 o 
   5   2   9        7.61       16.57      5.20 o 
   6   2   9        1.59        3.30      3.62 o 
   7   2   9        3.44        8.56     11.71 o 
  -9   3   9        2.38        6.50      4.84 o 
  -8   3   9        0.80        3.79      4.41 o 
  -7   3   9       33.11       29.87     10.58 o 
  -6   3   9        4.64        5.37      4.44 o 
  -5   3   9        0.66        4.29      4.67 o 
  -4   3   9       21.78       21.93      8.61 o 
  -3   3   9      117.15      155.93     32.33 o 
  -2   3   9      312.20      348.02     16.02 o 
  -1   3   9        1.58        6.80      3.10 o 
   0   3   9       25.93       27.22      6.92 o 
   1   3   9      297.10      320.99      7.71 o 
   2   3   9       32.56       35.97      6.93 o 
   3   3   9        5.74        9.47      2.91 o 
   4   3   9      142.42      136.82     14.79 o 
   5   3   9       12.21       13.28      4.81 o 
   6   3   9        0.25        4.71      3.64 o 
   7   3   9        0.00        3.16      3.83 o 
  -8   4   9        0.63        3.04      4.43 o 
  -7   4   9        5.71       18.60      8.64 o 
  -6   4   9        7.70        5.12      5.42 o 
  -5   4   9       42.80       46.25     15.68 o 
  -4   4   9        0.49        7.40      3.95 o 
  -3   4   9      303.49      334.80     18.30 o 
  -2   4   9        8.74       14.10      4.45 o 
  -1   4   9       14.29       16.11      4.69 o 
   0   4   9       10.55       11.00      3.56 o 
   1   4   9       99.12      117.32      5.10 o 
   2   4   9        3.23        4.68      2.61 o 
   3   4   9        8.96       10.29      3.61 o 
   4   4   9       10.56       11.94      3.61 o 
   5   4   9       40.02       34.02     10.45 o 
   6   4   9       37.45       50.37     12.99 o 
   7   4   9        0.15        2.81      3.31 o 
  -8   5   9        3.79        2.03      2.89 o 
  -7   5   9       24.52       17.92      7.38 o 
  -6   5   9       43.42       42.34     14.07 o 
  -5   5   9       10.31        7.15      5.36 o 
  -4   5   9       60.83       48.87     10.97 o 
  -3   5   9      310.18      323.53     14.63 o 
  -2   5   9       93.33      129.45     25.84 o 
  -1   5   9        1.60        9.62      3.69 o 
   0   5   9      387.18      474.84     12.17 o 
   1   5   9      426.89      498.97     18.95 o 
   2   5   9       38.46       29.49      6.81 o 
   3   5   9      135.80      155.38     11.19 o 
   4   5   9        0.11        3.62      2.47 o 
   5   5   9        0.02        1.38      2.23 o 
   6   5   9        2.90        4.07      2.97 o 
  -8   6   9        0.04        2.17      6.26 o 
  -7   6   9       90.58       74.14     13.09 o 
  -6   6   9        0.93        2.72      4.74 o 
  -5   6   9        6.16        7.71      7.29 o 
  -4   6   9       39.36       54.95     14.26 o 
  -3   6   9      280.46      297.90     20.44 o 
  -2   6   9        0.11        6.74      5.68 o 
  -1   6   9       78.76       26.31     30.25 o 
   0   6   9       39.15       37.87      6.38 o 
   1   6   9      197.66      177.23     15.78 o 
   2   6   9        5.16        3.71      2.81 o 
   3   6   9       21.76       20.44      4.27 o 
   4   6   9       36.29       39.81      9.65 o 
   5   6   9       50.11       60.92     14.81 o 
   6   6   9        8.71       12.13      6.10 o 
  -8   7   9       13.28       11.25      5.63 o 
  -7   7   9        2.96        5.24      3.97 o 
  -6   7   9        0.02        4.20      4.33 o 
  -5   7   9        3.72        6.55      4.24 o 
  -4   7   9        3.55        7.95      4.35 o 
  -3   7   9        0.33        1.25      2.87 o 
  -2   7   9      151.49      142.15     15.58 o 
  -1   7   9     1090.64     1265.50     45.81 o 
   0   7   9       35.14       30.85      5.76 o 
   1   7   9        0.54        4.05      3.54 o 
   2   7   9       84.47      108.55     12.63 o 
   3   7   9       15.70       19.02      4.72 o 
   4   7   9      155.63      155.46     14.23 o 
   5   7   9       65.00       68.99     12.46 o 
   6   7   9        1.56        5.02      3.55 o 
  -8   8   9       33.19       25.13     11.27 o 
  -7   8   9        3.94        7.24      4.91 o 
  -6   8   9        0.45        3.05      4.16 o 
  -5   8   9       10.52       13.99      5.24 o 
  -4   8   9        0.60        3.79      3.16 o 
  -3   8   9        3.15        5.27      3.21 o 
  -2   8   9      664.40      716.44     28.42 o 
  -1   8   9       75.83       77.33      7.02 o 
   0   8   9      186.71      197.73      6.57 o 
   1   8   9       35.90       33.82      9.37 o 
   2   8   9       16.21       19.38      5.76 o 
   3   8   9       14.76        9.43      4.70 o 
   4   8   9        0.51        4.03      2.98 o 
   5   8   9       10.83       13.19      4.35 o 
   6   8   9       21.45       21.78      8.42 o 
  -7   9   9       11.11       10.98      5.43 o 
  -6   9   9        1.31        8.43      5.71 o 
  -5   9   9        3.89        4.33      3.41 o 
  -4   9   9        0.24        5.36      2.93 o 
  -3   9   9       27.88       24.27      4.81 o 
  -2   9   9       43.15       44.20      7.26 o 
  -1   9   9       96.76       95.49      8.30 o 
   0   9   9      304.41      247.98     33.76 o 
   1   9   9      160.74      141.59     10.04 o 
   2   9   9       10.46       17.87      5.84 o 
   3   9   9       80.46       83.57     21.74 o 
   4   9   9        9.00        8.77      3.95 o 
   5   9   9        3.42       12.16      4.85 o 
   6   9   9       29.39       24.15      8.30 o 
  -7  10   9       21.28       22.88      7.50 o 
  -6  10   9        3.60        6.39      4.29 o 
  -5  10   9        3.47        4.56      3.54 o 
  -4  10   9       13.04       11.98      4.48 o 
  -3  10   9       76.93       89.13      9.22 o 
  -2  10   9        2.90        3.63      2.50 o 
  -1  10   9        3.42        4.21      2.13 o 
   0  10   9        0.03        1.25      1.99 o 
   1  10   9        9.33        7.04      3.67 o 
   2  10   9       11.41        6.77      3.66 o 
   3  10   9        0.75        2.09      2.86 o 
   4  10   9        0.83        5.19      5.00 o 
   5  10   9        9.04        7.51      4.54 o 
  -7  11   9        2.00        4.92      4.94 o 
  -6  11   9        1.14        3.76      3.63 o 
  -5  11   9        2.12        3.51      3.14 o 
  -4  11   9       31.22       32.35      7.91 o 
  -3  11   9        9.70       11.43      4.55 o 
  -2  11   9        3.19        4.85      2.82 o 
  -1  11   9       22.93       22.82      3.73 o 
   0  11   9        0.64        2.30      2.06 o 
   1  11   9       15.39       15.24      5.57 o 
   2  11   9        8.58        9.85      4.11 o 
   3  11   9       10.86       11.03      4.86 o 
   4  11   9        0.03        3.15      3.45 o 
   5  11   9       16.19       15.26      5.66 o 
  -6  12   9       16.03       18.43      6.15 o 
  -5  12   9        1.20        4.39      3.29 o 
  -4  12   9        3.54        6.52      3.68 o 
  -3  12   9       26.39       24.01      5.10 o 
  -2  12   9        4.73        7.44      3.64 o 
  -1  12   9       26.93       30.43      9.30 o 
   0  12   9        5.67        5.42      5.83 o 
   1  12   9       21.74       25.19      5.14 o 
   2  12   9        0.80        4.94      3.33 o 
   3  12   9       25.54       29.86      9.18 o 
   4  12   9       22.64       22.91      8.94 o 
  -6  13   9        5.56        7.80      4.90 o 
  -5  13   9       16.37       26.26      7.74 o 
  -4  13   9       13.42       14.29      4.46 o 
  -3  13   9        3.87        3.89      3.10 o 
  -2  13   9       92.26       84.37      8.46 o 
  -1  13   9       94.24       83.90     16.48 o 
   0  13   9      115.12      137.21     17.27 o 
   1  13   9        2.84        8.23      5.99 o 
   2  13   9       15.78       18.90      6.38 o 
   3  13   9        1.00        3.97      3.26 o 
   4  13   9        4.93        8.52      4.28 o 
  -5  14   9       19.91       13.94      4.52 o 
  -4  14   9        4.96        5.49      3.16 o 
  -3  14   9       11.05       17.75      5.51 o 
  -2  14   9        0.05        4.62      2.97 o 
  -1  14   9       29.06       23.08      7.84 o 
   0  14   9        4.14        8.25      6.78 o 
   1  14   9        0.96        6.42      6.22 o 
   2  14   9       71.92       90.45     14.69 o 
   3  14   9        0.92        3.52      3.37 o 
  -4  15   9        4.94        9.43      4.29 o 
  -3  15   9       67.52       65.60     11.63 o 
  -2  15   9        8.21        3.41      4.14 o 
  -1  15   9      101.90      104.17     14.44 o 
   0  15   9        5.65        7.90      6.58 o 
   1  15   9       80.76       96.88     18.53 o 
   2  15   9       30.01       32.75     11.57 o 
   3  15   9        0.50        7.17      3.71 o 
  -3  16   9        0.70        4.10      2.79 o 
  -2  16   9        0.09        2.16      3.36 o 
  -1  16   9       21.88       13.50      6.40 o 
   0  16   9        3.92        5.30      5.60 o 
   1  16   9        0.98        4.89      5.88 o 
   2  16   9        7.05        7.97      6.31 o 
  -2  17   9       11.40        9.18      5.71 o 
  -1  17   9        8.20        6.47      5.64 o 
   0  17   9        3.96        4.94      7.39 o 
  -8   0  10       22.92       26.16     13.04 o 
  -7   0  10        6.70        6.41      7.45 o 
  -6   0  10       95.46      100.13     15.00 o 
  -5   0  10      179.26      153.79     42.88 o 
  -4   0  10      217.34      218.16     52.27 o 
  -3   0  10        5.19        7.05      6.88 o 
  -2   0  10        0.29        1.87      3.07 o 
  -1   0  10      148.05      161.93     14.64 o 
   0   0  10       53.59       52.16      7.18 o 
   1   0  10      174.00      184.02     12.19 o 
   2   0  10      130.49      174.26     30.93 o 
   3   0  10        0.03        2.26      3.21 o 
   4   0  10        6.85       11.17      5.41 o 
   5   0  10       80.59       77.49     41.75 o 
   6   0  10       20.23       26.79     11.80 o 
  -8   1  10        2.57        5.86      4.70 o 
  -7   1  10       17.68       23.05      8.03 o 
  -6   1  10       39.60       45.11     15.94 o 
  -5   1  10       20.63       17.07      6.89 o 
  -4   1  10       17.70       19.37      6.51 o 
  -3   1  10        9.84       12.92      6.38 o 
  -2   1  10       26.52       42.14     11.32 o 
  -1   1  10      108.03      109.69     16.15 o 
   0   1  10       11.41       11.96      3.99 o 
   1   1  10        3.59        3.89      1.88 o 
   2   1  10      106.69      114.88      8.11 o 
   3   1  10        2.13        3.17      1.43 o 
   4   1  10        0.01        1.58      1.96 o 
   5   1  10       17.86       21.00      9.55 o 
   6   1  10       33.30       33.54     11.41 o 
  -8   2  10        0.01        3.83      4.28 o 
  -7   2  10        8.28       11.24      6.90 o 
  -6   2  10       22.55       18.49      7.56 o 
  -5   2  10      165.92      162.13     35.62 o 
  -4   2  10        2.59        6.60      6.82 o 
  -3   2  10        0.01        3.11      3.54 o 
  -2   2  10      111.85      133.64     12.43 o 
  -1   2  10        4.21       16.46      4.39 o 
   0   2  10        9.65        5.14      3.09 o 
   1   2  10      193.93      187.55      7.05 o 
   2   2  10       45.36       56.69      7.83 o 
   3   2  10        4.99        9.73      2.79 o 
   4   2  10       55.54       58.09     14.32 o 
   5   2  10        4.06        8.74      3.06 o 
   6   2  10        7.31        6.90      4.91 o 
  -8   3  10        9.38        7.27      5.91 o 
  -7   3  10        0.00        2.73      5.06 o 
  -6   3  10      214.77      237.03     23.67 o 
  -5   3  10        7.15        9.88      5.97 o 
  -4   3  10        2.64        7.70      5.16 o 
  -3   3  10       15.40       27.55      9.62 o 
  -2   3  10       17.71       25.17      7.32 o 
  -1   3  10      100.87      120.92     12.30 o 
   0   3  10       80.32       76.88     11.79 o 
   1   3  10       11.90       10.26      4.10 o 
   2   3  10       60.26       54.61      8.45 o 
   3   3  10       56.76       41.09      7.80 o 
   4   3  10        4.51       10.20      4.81 o 
   5   3  10       18.10       21.58      6.96 o 
   6   3  10        6.39       19.26      7.38 o 
  -8   4  10        1.32       10.04      6.65 o 
  -7   4  10        5.89        4.02      5.66 o 
  -6   4  10       70.91       73.46     19.85 o 
  -5   4  10       56.72       62.79     18.83 o 
  -4   4  10        1.28        1.15      3.31 o 
  -3   4  10        0.68        2.89      2.61 o 
  -2   4  10      125.50       99.88     14.46 o 
  -1   4  10       32.35       36.25      9.51 o 
   0   4  10       62.37       64.87      8.55 o 
   1   4  10        4.49        6.55      3.55 o 
   2   4  10       92.59       74.74     16.26 o 
   3   4  10       23.78       32.14      7.02 o 
   4   4  10       36.80       33.89     10.04 o 
   5   4  10       13.45       12.56      5.15 o 
   6   4  10        4.05        9.92      6.15 o 
  -8   5  10        1.05        5.87      3.06 o 
  -7   5  10       16.23       14.85      8.44 o 
  -6   5  10       62.06       71.15     18.80 o 
  -5   5  10      176.54      163.16     40.41 o 
  -4   5  10        2.65        2.34      3.27 o 
  -3   5  10      223.69      240.81     17.43 o 
  -2   5  10      142.62      156.85     16.45 o 
  -1   5  10       74.48       78.51     10.35 o 
   0   5  10       93.19       80.04      9.59 o 
   1   5  10       20.92       20.13      5.94 o 
   2   5  10       62.89       59.91     17.55 o 
   3   5  10        4.83        4.77      3.61 o 
   4   5  10       21.79       25.79      8.52 o 
   5   5  10        7.51        7.33      3.43 o 
   6   5  10        5.95       16.77      9.21 o 
  -8   6  10       11.98       13.29      5.12 o 
  -7   6  10       69.16       56.62     21.20 o 
  -6   6  10       67.40       69.30     25.49 o 
  -5   6  10       34.66       40.67     15.61 o 
  -4   6  10       34.87       36.15      9.04 o 
  -3   6  10       95.47      102.95     12.52 o 
  -2   6  10      120.05      138.14     29.53 o 
  -1   6  10      276.11      152.42     65.46 o 
   0   6  10        2.30        4.08      1.82 o 
   1   6  10       49.15       46.75      7.78 o 
   2   6  10       21.70       18.28      5.04 o 
   3   6  10        0.11        2.95      2.39 o 
   4   6  10       40.42       39.79      8.81 o 
   5   6  10       44.89       39.84      9.76 o 
  -7   7  10       24.03       23.01      6.69 o 
  -6   7  10        0.01        5.87      3.78 o 
  -5   7  10       50.54       44.42     12.33 o 
  -4   7  10       23.28       24.40      6.46 o 
  -3   7  10        5.61        9.97      4.45 o 
  -2   7  10      219.27      224.26     17.63 o 
  -1   7  10      224.67       12.89    123.26 o 
   0   7  10       29.38       50.38     10.14 o 
   1   7  10       34.10       29.92      6.84 o 
   2   7  10       10.37       14.35      4.24 o 
   3   7  10        1.87        3.99      2.62 o 
   4   7  10       27.52       32.10      7.69 o 
   5   7  10        0.10        3.64      2.97 o 
  -7   8  10        0.61        3.70      3.50 o 
  -6   8  10        0.33        4.10      3.23 o 
  -5   8  10        3.09        1.64      2.90 o 
  -4   8  10        0.01        4.64      3.39 o 
  -3   8  10       57.04       68.50      9.20 o 
  -2   8  10       12.59       17.14      5.41 o 
  -1   8  10       63.85       15.95     36.93 o 
   0   8  10       20.11       22.49      7.05 o 
   1   8  10       37.12       38.39      6.55 o 
   2   8  10      133.05      157.21     16.40 o 
   3   8  10        1.67        6.32      3.35 o 
   4   8  10       38.18       48.58      8.42 o 
   5   8  10        1.50        2.51      2.92 o 
  -7   9  10        0.00        5.88      4.22 o 
  -6   9  10       17.44       19.48      5.89 o 
  -5   9  10        0.09        2.17      2.92 o 
  -4   9  10      124.08      149.16     15.10 o 
  -3   9  10        2.95        8.86      4.18 o 
  -2   9  10        4.75        2.70      2.61 o 
  -1   9  10       61.82       58.24      7.24 o 
   0   9  10        2.45        5.17      3.53 o 
   1   9  10       31.25       32.46      6.94 o 
   2   9  10        3.73        8.21      3.27 o 
   3   9  10       19.81       16.89      6.14 o 
   4   9  10        0.09        2.77      3.06 o 
   5   9  10       42.32       59.97     18.36 o 
  -6  10  10       14.52       23.13      6.86 o 
  -5  10  10        8.49        7.35      3.54 o 
  -4  10  10       23.56       18.93      5.61 o 
  -3  10  10       24.54       38.06      7.20 o 
  -2  10  10       43.87       42.30      6.87 o 
  -1  10  10        0.71        4.47      4.38 o 
   0  10  10       49.61       58.58      9.43 o 
   1  10  10       57.93       59.68     17.26 o 
   2  10  10       26.69       35.41      6.34 o 
   3  10  10       46.51       57.14     10.98 o 
   4  10  10        2.02        3.09      3.38 o 
  -6  11  10        2.52        6.80      4.37 o 
  -5  11  10       47.40       49.86      8.55 o 
  -4  11  10        5.43        7.23      4.02 o 
  -3  11  10       19.20       27.13      6.31 o 
  -2  11  10        0.15        4.82      3.90 o 
  -1  11  10       13.08       14.97      7.51 o 
   0  11  10       21.51       23.65      7.78 o 
   1  11  10        0.71        2.28      2.26 o 
   2  11  10        0.53        4.08      3.32 o 
   3  11  10        3.42        6.65      4.05 o 
   4  11  10       86.44       99.97     15.18 o 
  -6  12  10        0.44        2.98      3.71 o 
  -5  12  10        0.02        2.54      3.63 o 
  -4  12  10        0.98        4.12      2.87 o 
  -3  12  10        4.87        6.00      3.50 o 
  -2  12  10        0.01        2.84      2.79 o 
  -1  12  10        4.42        6.76      4.45 o 
   0  12  10       75.00       90.66     14.57 o 
   1  12  10        0.26        4.26      4.74 o 
   2  12  10       29.83       25.34      6.94 o 
   3  12  10      116.15      151.12     12.22 o 
  -5  13  10       13.70       15.55      5.01 o 
  -4  13  10        0.19        3.21      2.94 o 
  -3  13  10        1.54        8.68      3.65 o 
  -2  13  10        9.89       18.17     14.65 o 
  -1  13  10        0.25        2.62      2.87 o 
   0  13  10        1.97        2.09      3.78 o 
   1  13  10       20.17       35.83     10.90 o 
   2  13  10        2.10        6.60      6.10 o 
   3  13  10        0.27        2.63      3.72 o 
  -4  14  10        0.07        5.64      3.20 o 
  -3  14  10        0.01        3.43      3.06 o 
  -2  14  10        0.39        4.76      4.66 o 
  -1  14  10       16.91       21.62      9.30 o 
   0  14  10        0.05        3.53      5.49 o 
   1  14  10       23.19       29.38      7.87 o 
   2  14  10        0.02        4.05      7.27 o 
  -3  15  10       11.81        9.23      7.79 o 
  -2  15  10       41.11       29.06      8.48 o 
  -1  15  10       11.82       16.64      8.04 o 
   0  15  10        0.69        5.75      5.12 o 
   1  15  10        1.36        5.39      4.44 o 
  -7   1  11       22.85       15.97      7.82 o 
  -6   1  11        5.56        8.58      5.61 o 
  -5   1  11       25.47       29.09     12.40 o 
  -4   1  11       39.89       43.12     15.07 o 
  -3   1  11       27.06       42.56     11.10 o 
  -2   1  11        2.75        5.43      3.05 o 
  -1   1  11      331.56      386.90     23.18 o 
   0   1  11      136.58      110.43      7.14 o 
   1   1  11       29.28       27.60      6.82 o 
   2   1  11       34.30       31.34      6.59 o 
   3   1  11        7.66        6.51      2.78 o 
   4   1  11       40.28       46.27     18.56 o 
   5   1  11       16.35       22.13     10.84 o 
  -7   2  11        0.41        4.13      4.81 o 
  -6   2  11        4.26        9.91      5.65 o 
  -5   2  11       98.90      103.86     31.26 o 
  -4   2  11        8.36        5.92      3.97 o 
  -3   2  11       15.96       20.65      7.22 o 
  -2   2  11       24.00       27.52      7.54 o 
  -1   2  11       19.04       20.45      6.46 o 
   0   2  11        0.47        2.74      2.75 o 
   1   2  11      137.62      137.81     10.60 o 
   2   2  11        4.05        5.40      2.77 o 
   3   2  11        4.09        4.78      2.60 o 
   4   2  11        1.14        4.16      2.67 o 
   5   2  11        1.95        3.49      4.04 o 
  -7   3  11        5.25        6.60      5.61 o 
  -6   3  11        9.18       15.39      7.96 o 
  -5   3  11        0.48        3.76      4.72 o 
  -4   3  11       14.97       13.51      5.94 o 
  -3   3  11        8.75        9.32      4.25 o 
  -2   3  11        1.10        4.34      2.80 o 
  -1   3  11        0.06        2.62      2.68 o 
   0   3  11       37.78       43.54     11.17 o 
   1   3  11        3.64        3.96      2.62 o 
   2   3  11       73.55       69.87      8.13 o 
   3   3  11      132.87      132.98     28.84 o 
   4   3  11        6.00        2.81      2.25 o 
   5   3  11        2.49        6.33      4.03 o 
  -7   4  11        6.19       11.21      5.84 o 
  -6   4  11       14.87       24.52     11.03 o 
  -5   4  11        9.92       15.95      5.66 o 
  -4   4  11       80.94       75.44     21.73 o 
  -3   4  11       62.80       77.64     11.19 o 
  -2   4  11       20.66       18.93      4.77 o 
  -1   4  11       73.70       91.48     10.94 o 
   0   4  11       82.02       79.27     10.24 o 
   1   4  11       18.24       12.96      4.09 o 
   2   4  11       25.53       21.99      8.15 o 
   3   4  11       11.52       17.76      7.93 o 
   4   4  11       28.49       20.59      7.09 o 
   5   4  11        1.40        2.93      2.76 o 
  -7   5  11        0.26        1.39      2.97 o 
  -6   5  11       14.62       21.63      9.46 o 
  -5   5  11       28.72       22.54      8.03 o 
  -4   5  11        4.39        6.68      3.51 o 
  -3   5  11       49.72       57.47      9.22 o 
  -2   5  11       20.33       21.34      5.49 o 
  -1   5  11       43.47       52.21     18.22 o 
   0   5  11       33.74       38.21     10.70 o 
   1   5  11        2.95        7.35      4.44 o 
   2   5  11       30.09       27.52      8.45 o 
   3   5  11       17.88       21.59      6.08 o 
   4   5  11       10.92       15.99      5.56 o 
   5   5  11       25.28       26.90      8.90 o 
  -7   6  11        0.40        2.75      3.11 o 
  -6   6  11        5.01        7.35      5.22 o 
  -5   6  11        3.97        8.54      5.86 o 
  -4   6  11      108.69      115.84     14.09 o 
  -3   6  11        0.47        5.70      3.97 o 
  -2   6  11      124.86      145.67     12.67 o 
  -1   6  11        2.08        1.67      3.47 o 
   0   6  11       10.10        4.60      3.26 o 
   1   6  11       22.19       25.59      5.96 o 
   2   6  11        0.00        2.74      2.87 o 
   3   6  11        4.80        5.07      4.77 o 
   4   6  11       29.72       20.08      5.50 o 
   5   6  11        0.02        4.35      3.43 o 
  -7   7  11        1.61        6.17      5.48 o 
  -6   7  11        5.05        6.45      4.43 o 
  -5   7  11       19.67       22.07      6.60 o 
  -4   7  11        2.23        3.06      3.63 o 
  -3   7  11        3.54        4.61      3.48 o 
  -2   7  11       18.79       11.09      5.11 o 
  -1   7  11       32.82       47.08     16.35 o 
   0   7  11       25.35       22.87      6.44 o 
   1   7  11       19.74       23.29      6.14 o 
   2   7  11        0.21        3.45      2.55 o 
   3   7  11       24.50       23.40      5.97 o 
   4   7  11       11.90       20.62     10.70 o 
  -6   8  11        0.62        6.15      4.02 o 
  -5   8  11        1.91        6.35      3.64 o 
  -4   8  11        0.88        5.34      3.93 o 
  -3   8  11      166.98      162.21     14.74 o 
  -2   8  11       25.33       27.16      7.93 o 
  -1   8  11       15.45       13.05      5.97 o 
   0   8  11       17.74       20.26      6.99 o 
   1   8  11        1.96        7.40      4.43 o 
   2   8  11        9.19        7.31      3.67 o 
   3   8  11       61.37       60.45      9.83 o 
   4   8  11        1.81        4.46      3.27 o 
  -6   9  11        5.05       11.89      5.55 o 
  -5   9  11        0.64        5.06      3.44 o 
  -4   9  11       58.72       55.45      9.47 o 
  -3   9  11        0.13        2.60      2.19 o 
  -2   9  11       40.74       34.00      6.59 o 
  -1   9  11        1.64        7.68      5.61 o 
   0   9  11        0.03        3.21      2.51 o 
   1   9  11        0.00        2.49      2.77 o 
   2   9  11        1.11        6.42      3.64 o 
   3   9  11       11.26       12.47      4.92 o 
   4   9  11        5.58        4.60      3.81 o 
  -6  10  11       26.07       25.81     10.07 o 
  -5  10  11        0.07        4.54      2.98 o 
  -4  10  11        6.56       11.66      4.34 o 
  -3  10  11       12.25       11.54      3.63 o 
  -2  10  11        2.08        5.23      4.61 o 
  -1  10  11        7.59       11.97      5.77 o 
   0  10  11        4.69        6.90      4.68 o 
   1  10  11        0.05        4.85      5.18 o 
   2  10  11        6.56        7.34      4.15 o 
   3  10  11        0.27        1.83      2.93 o 
  -5  11  11       11.47        9.28      4.16 o 
  -4  11  11        7.14        6.83      3.33 o 
  -3  11  11       33.66       30.02      5.81 o 
  -2  11  11        1.58        5.47      5.17 o 
  -1  11  11       48.29       51.95     16.46 o 
   0  11  11       11.74       12.55      5.39 o 
   1  11  11       21.36       22.11      8.79 o 
   2  11  11        9.19       11.01      6.17 o 
   3  11  11        0.26        1.77      3.11 o 
  -4  12  11       31.75       35.67      8.36 o 
  -3  12  11       10.42       11.53      6.59 o 
  -2  12  11       14.38       20.46      7.25 o 
  -1  12  11        1.92        4.09      4.98 o 
   0  12  11        1.47        1.72      6.48 o 
   1  12  11        2.43        4.52      4.90 o 
   2  12  11       12.76       10.75      5.32 o 
  -3  13  11       10.67       11.21      5.45 o 
  -2  13  11        1.71        3.48      5.36 o 
  -1  13  11        6.52        3.92      5.61 o 
   0  13  11       33.91       38.37     11.99 o 
   1  13  11       32.93       34.67     13.73 o 
  -2  14  11        0.46        5.41      4.10 o 
  -1  14  11       49.37       35.42     11.40 o 
   0  14  11        5.92       11.99      6.39 o 
  -7   0  12       11.12       10.35      9.56 o 
  -6   0  12       13.04       12.52      9.52 o 
  -5   0  12        2.80        3.03      7.31 o 
  -4   0  12       12.81       15.06      8.80 o 
  -3   0  12       47.66       45.90     30.46 o 
  -2   0  12        0.38        4.98      6.43 o 
  -1   0  12       98.01       86.49     20.15 o 
   0   0  12        0.23        4.41      4.15 o 
   1   0  12       42.58       38.23     20.85 o 
   2   0  12        4.43       12.23      4.79 o 
   3   0  12        5.46       12.10     10.82 o 
   4   0  12       30.82       35.36     21.90 o 
  -7   1  12       23.58       23.64      7.75 o 
  -6   1  12        0.27        3.49      3.72 o 
  -5   1  12        2.14        2.31      4.18 o 
  -4   1  12        6.63       16.08      5.78 o 
  -3   1  12        3.07        3.26      4.18 o 
  -2   1  12       26.07       26.58     10.14 o 
  -1   1  12      108.74      126.66     12.06 o 
   0   1  12        5.99        8.45      3.53 o 
   1   1  12        0.62        2.89      1.75 o 
   2   1  12        2.41        4.70      3.18 o 
   3   1  12        5.33        6.02      5.60 o 
   4   1  12        1.59        3.38      3.88 o 
  -7   2  12       17.87       13.78      8.91 o 
  -6   2  12       34.67       29.16     10.41 o 
  -5   2  12        0.09        3.49      4.77 o 
  -4   2  12       25.73       32.77      9.61 o 
  -3   2  12        1.02        3.91      3.13 o 
  -2   2  12       43.20       34.73     10.34 o 
  -1   2  12        1.01        4.72      3.11 o 
   0   2  12      125.34      123.70     11.71 o 
   1   2  12        1.04        5.69      3.60 o 
   2   2  12        0.01        2.80      3.79 o 
   3   2  12       77.47       73.30     18.25 o 
   4   2  12        5.70        9.50      7.59 o 
  -6   3  12       37.05       26.22     10.57 o 
  -5   3  12        0.02        3.18      4.22 o 
  -4   3  12        8.46        9.82      4.58 o 
  -3   3  12       22.22       30.20      9.07 o 
  -2   3  12       34.78       34.13      9.88 o 
  -1   3  12        2.58        3.66      2.89 o 
   0   3  12       23.35       20.97      6.22 o 
   1   3  12        0.87        2.55      2.09 o 
   2   3  12       12.45       15.06      6.39 o 
   3   3  12        0.10        0.88      2.83 o 
   4   3  12        6.62       11.16      6.00 o 
  -6   4  12        0.31        3.79      5.81 o 
  -5   4  12       31.49       27.42     10.28 o 
  -4   4  12        2.33        3.00      4.09 o 
  -3   4  12        7.63       11.71      4.43 o 
  -2   4  12       24.81       21.30      6.59 o 
  -1   4  12        8.00        3.55      3.28 o 
   0   4  12        8.41        9.46      5.05 o 
   1   4  12        1.91        6.19      3.63 o 
   2   4  12        9.43        7.72      4.18 o 
   3   4  12        2.19        5.31      4.57 o 
   4   4  12       23.66       21.15      6.72 o 
  -6   5  12       13.73       13.86      6.45 o 
  -5   5  12        1.70        6.72      5.45 o 
  -4   5  12        0.48        1.96      4.60 o 
  -3   5  12        0.72        3.22      3.51 o 
  -2   5  12        6.27        5.45      3.54 o 
  -1   5  12       10.29        7.64      5.13 o 
   0   5  12        0.03        1.30      2.44 o 
   1   5  12       22.03       21.77      5.57 o 
   2   5  12        9.66        6.60      3.98 o 
   3   5  12        5.40        7.57      4.69 o 
   4   5  12        2.18        2.06      3.45 o 
  -6   6  12        9.74       14.62      7.11 o 
  -5   6  12        2.44        6.81      5.38 o 
  -4   6  12       37.55       30.93      8.65 o 
  -3   6  12       18.56       18.71      4.89 o 
  -2   6  12       10.10        6.37      3.15 o 
  -1   6  12        3.51        5.28      3.98 o 
   0   6  12       28.91       28.21      7.43 o 
   1   6  12        0.84        3.33      3.09 o 
   2   6  12        9.80        6.85      3.60 o 
   3   6  12        0.03        3.97      4.51 o 
  -6   7  12       40.42       38.25     14.66 o 
  -5   7  12       11.22        6.54      5.53 o 
  -4   7  12        5.11        6.13      3.79 o 
  -3   7  12       83.46       75.64     16.33 o 
  -2   7  12       17.02       21.95      8.72 o 
  -1   7  12       13.27       14.18      5.54 o 
   0   7  12        3.19        7.61      4.41 o 
   1   7  12        5.57        3.28      2.86 o 
   2   7  12       16.19       19.97      5.21 o 
   3   7  12        1.50        7.02      5.49 o 
  -5   8  12       15.22       14.96      5.50 o 
  -4   8  12       20.50       19.65      6.59 o 
  -3   8  12        0.80        3.90      2.92 o 
  -2   8  12        0.00        3.65      3.91 o 
  -1   8  12        2.24        2.97      3.59 o 
   0   8  12        3.94        9.85      7.44 o 
   1   8  12       17.35       27.77      7.75 o 
   2   8  12        6.37        7.00      3.35 o 
   3   8  12        2.34        4.09      3.79 o 
  -5   9  12       71.16       62.96     10.70 o 
  -4   9  12       36.83       34.72      8.55 o 
  -3   9  12       30.23       28.40      6.69 o 
  -2   9  12       23.77       26.70     10.65 o 
  -1   9  12        0.05        2.59      3.72 o 
   0   9  12       38.41       40.99     11.79 o 
   1   9  12       18.32       20.17      8.13 o 
   2   9  12        1.38        2.82      2.24 o 
  -4  10  12        0.99        4.73      3.21 o 
  -3  10  12       20.27       26.58     10.62 o 
  -2  10  12        0.31        7.56      3.59 o 
  -1  10  12        4.62        5.09      3.68 o 
   0  10  12        0.08        5.53      5.80 o 
   1  10  12       12.96       15.75      6.25 o 
   2  10  12       20.26       15.70      6.58 o 
  -3  11  12       22.04       31.94     10.43 o 
  -2  11  12        0.42        2.91      5.48 o 
  -1  11  12       12.86       18.42      8.96 o 
   0  11  12        0.34        4.09      4.88 o 
   1  11  12       67.64       53.86     21.48 o 
  -2  12  12        0.44        8.75      6.01 o 
  -1  12  12        0.39        7.72      5.39 o 
   0  12  12        0.40        1.92      5.99 o 
  -5   1  13        2.10        3.33      3.69 o 
  -4   1  13        2.97        7.37      5.34 o 
  -3   1  13        5.29        3.17      2.63 o 
  -2   1  13       19.72       17.70      6.01 o 
  -1   1  13       47.61       34.15      7.07 o 
   0   1  13        0.00        4.41      3.26 o 
   1   1  13        0.68        1.96      3.66 o 
   2   1  13       10.98        4.56      7.75 o 
   3   1  13       61.68       55.71     16.88 o 
  -5   2  13        6.38        7.06      5.52 o 
  -4   2  13        0.01        2.40      2.67 o 
  -3   2  13       26.62       35.13     12.60 o 
  -2   2  13        1.36        4.17      2.77 o 
  -1   2  13        6.30        7.44      4.33 o 
   0   2  13       10.92       11.57      5.69 o 
   1   2  13       11.82        5.71      5.52 o 
   2   2  13        4.14        5.95      3.95 o 
   3   2  13        1.07        6.10      4.40 o 
  -5   3  13       12.03       12.63      6.56 o 
  -4   3  13        0.04        3.53      3.69 o 
  -3   3  13        1.83        3.37      3.76 o 
  -2   3  13        8.18       18.57     10.84 o 
  -1   3  13       26.74       24.90      7.02 o 
   0   3  13       26.25       19.62     12.57 o 
   1   3  13       17.78       14.63      5.50 o 
   2   3  13       15.24       14.49      5.94 o 
   3   3  13        0.67        5.99      5.98 o 
  -5   4  13        0.55        3.71      5.21 o 
  -4   4  13       30.45       33.56      9.64 o 
  -3   4  13       12.43       22.63      8.11 o 
  -2   4  13        8.59        8.11      4.23 o 
  -1   4  13       15.65       14.16      5.56 o 
   0   4  13       13.66       17.34      9.41 o 
   1   4  13        5.22        5.62      3.65 o 
   2   4  13        4.48        2.67      2.72 o 
  -5   5  13        0.63        9.78      6.87 o 
  -4   5  13        1.22        4.52      4.15 o 
  -3   5  13        0.30        5.87      3.57 o 
  -2   5  13        8.55       12.13      4.84 o 
  -1   5  13       22.24       22.34      8.19 o 
   0   5  13       14.61       13.52      5.94 o 
   1   5  13        0.26        3.03      2.83 o 
   2   5  13        8.11        8.39      4.39 o 
  -5   6  13       15.64       18.47     21.19 o 
  -4   6  13        0.73        5.87      4.48 o 
  -3   6  13       10.46       19.29      7.59 o 
  -2   6  13       49.23       42.96     17.65 o 
  -1   6  13        2.90        5.17      4.47 o 
   0   6  13       34.61       36.07      9.83 o 
   1   6  13        1.54        4.92      3.69 o 
   2   6  13        2.83        4.14      3.61 o 
  -4   7  13        2.54        6.23      3.89 o 
  -3   7  13        8.83        8.80      6.62 o 
  -2   7  13        0.87        4.25      3.31 o 
  -1   7  13       10.06        8.44      4.73 o 
   0   7  13        5.26        5.46      4.28 o 
   1   7  13        0.30        4.35      4.05 o 
  -3   8  13        0.23        2.37      4.41 o 
  -2   8  13       13.33        8.95      5.28 o 
  -1   8  13       63.76       64.27     12.63 o 
   0   8  13       31.37       28.78      9.56 o 
   1   8  13        0.04        4.68      4.07 o 
  -3   9  13        1.08        4.88      3.12 o 
  -2   9  13        2.82        4.81      4.00 o 
  -1   9  13        0.42        4.97      3.19 o 
   0   9  13        0.06       22.93     27.36 o 
  -4   0  14        4.78        2.07      3.24 o 
  -3   0  14        0.30        6.14      7.86 o 
  -4   1  14        8.54        7.85      6.67 o 
  -3   1  14        2.69        4.97      4.16 o 
   0   1  14       26.21       24.98     17.12 o 
  -3   2  14       12.19       12.74      8.86 o 
  -2   2  14        0.41        3.24      5.05 o 
  -1   2  14        0.69        0.89      5.84 o 
   0   2  14        0.26        1.81      4.11 o 
   1   2  14        1.46       -0.26      3.68 o 
  -3   3  14        2.67        8.75      5.64 o 
  -2   3  14        2.40        1.90      3.20 o 
  -1   3  14       25.47       20.87     13.78 o 
   0   3  14        3.08        4.83      4.07 o 
  -3   4  14        0.93        2.77      5.62 o 
  -2   4  14        1.27        6.45      6.19 o 
  -1   4  14       31.75       20.68     16.38 o 
   0   4  14        0.01        6.86      5.32 o 
  -2   5  14        2.38        5.27      5.01 o 
  -1   5  14        3.91        3.06      4.03 o 
                                                 
